# Supplementary material for: Properties of the cuticular proteins of Anopheles gambiae as revealed by serial extraction of adults
Source: PLoS One. 2017 Apr 18;12(4):e0175423. doi: 10.1371/journal.pone.0175423 (PMC5395146; doi:10.1371/journal.pone.0175423)
Supplement: S2 Table — (XLSX) [file pone.0175423.s007.xlsx]

## Sheet: peptides recovered
S2 Table Peptides recovered with each solvent by solubility class and protein names.
Peptide	Matched proteins		PBS	EDTA	2MU	4MU	8MU	SDS	FP	AGAP #
maroon CP database,purple P4.2 database, black both	Light highlighting designates proteins that fell below suggested threshold in CutProtFam-Pred.		Red number indicates rare exception to overall solubility; blue number indicates peptide found only in ACN fraction.
PROTEINS EXTRACTABLE (NOT DETECTED IN FINAL PELLET)
FTYELSDGQIR	RR-1	CPR8					1,3			AGAP002613
VGTGPTGGIQAGQDAPVASA		CPR8					1,3
YYSENNGLDGYK		CPR8					1,3
ANPPRDDPNFSMDALNAAIAR	RR-1	CPR15			1	1,2,3	1,2			AGAP005456
DDPNFSMDALNAAIAR		CPR15			3	1,2,3	2,3		3
NFGDDVAALVVR	RR-1	CPR23				1,2,3	3			AGAP005998
FEFATSDGTSR	RR-1	CPR26			1,2,3	1,2,3	1,2,3			AGAP006001
GSYSYTGPDGTVYVINYVADENGFQPEGAHIPK		CPR26				1,2,3
NAEILR		CPR26				1
NPGTDNEAIAVR		CPR26			1,2,3	1,2,3	1,2,3
TEEAELRNPGTDNEAIAVR		CPR26			1,2	1,2,3	2
YSSENIGIDGYR		CPR26			1,3	1,2,3	1,2,3
YSSENIGIDGYRFEFATSDGTSR		CPR26				1
GELKPVEGSDEPALSVK	RR-1	CPR30			1					AGAP006009
GSYEYTDSNGQR		CPR30			1
GYRPTVTK		CPR30			1
REEKGELKPVEGSDEPALSVK		CPR30			1
VDYVADER		CPR30			1
YRVDYVADER		CPR30			1,2
GQETGTLKR	RR-1	CPR75				1,2				AGAP009871
SDAEAEILQQDNNIEPDGQYQYSYETANGIR		CPR75			3	1,2,3
IEDKGTAAEGLR	RR-1	CPR76				1				AGAP009874
LENQVENDGYHYVFETENGILAEEAGR		CPR76			1	1,2,3	1,2
SQGFYQYVGDDGVVYR		CPR76			1,3	1,2,3	1,2
VAPKPAYAPDGWK		CPR76				1
VDYVADGNGFLPQGDHIPK		CPR76			1	1,2,3
YLQYPYNTYR		CPR76				1,2
NPGTEQEAQVAQGEYSYTAPDGQLIR	RR-1	CPR78				1,3	3			AGAP009876
ADQRGFLK	RR-1	CPR81				1				AGAP009879
AEGAHIPSAPR		CPR81				1,2	1,2,3
NPGTPGEAQVMQGSYSYTGPDGVVYTINYIADENGYR		CPR81					1,3
NPGVYGGPEASAVILNQVYEPNPDGSYVYSYETSNGIR		CPR81				1,3	1,2,3
YPGQYQ		CPR81				1	1
ANPPSDPEFDLASLDATLAR	RR-1	CPR106			3	1,2,3				AGAP006095
LGDDVEALVVR	RR-1	CPR21	3							AGAP005996
FGAGGAGGAGGAGGAGSGSR	RR-1	CPR133/CPR153	3							AGAP009872	AGAP009873
FGSGSGNNGGDAGYEK		CPR133/CPR153	3
FGSGSGSGSGAGTASR		CPR133/CPR153	3
YANENNIEAAESGK		CPR133/CPR153	3
EAVGRAQGRLPAR	RR-2	CPR69		1						AGAP006834
KQQQSSSQEEEQGGK		CPR69						3
QQQSSSQEEEQGGKK		CPR69		1	3	1,2		3
YSVWLPDGR	RR-2	CPR128					1,2			AGAP000127
EEISEDER	RR-2	CPR132			3					AGAP010122
EEISEDERNGR		CPR132			2
FQAPSVSYQYSN		CPR132			1,2
GQYSWVDADGIR		CPR132			1	1
LNHILQFIPAQTVAPLYTIDTIIAPAYTSVSR		CPR132				2
QVVQETASQSEVR		CPR132			1,2,3	2
RNDDGRDER		CPR132			2
VNREEISEDER		CPR132			1,3
NAAAEK	RR-2	CPR111			1					AGAP006931
LEELNR	RR-2	CPR161			1					AGAP009162
HSSLQGIPK	RR-2	CPR164			2					AGAP012465
NLQDNNLLPK		CPAP1-B2	1							AGAP009479
EQTPIATGER		CPAP1-M					1			AGAP001206
QQEAAVKQQQK		CPAP1-M					1
TVVQQNVAPK		CPLCG22	3							AGAP008465
GSKEIK		CPRC4			1					AGAP011506
BOTH EXTRACTABLE AND FINAL PELLET
CDNNVAELK		CPAP3-C-PA, CPAP3-C-PC	2							AGAP003308
CDVFWNCWNGEASR		CPAP3-C-PA, CPAP3-C-PC	2
EYGCPIGTVFK		CPAP3-C-PA, CPAP3-C-PC	2
LYGIFADAAK		CPAP3-C-PA, CPAP3-C-PC	2		2				1,3
NEEVANGFACPAAGEISNAGSFSR		CPAP3-C-PA, CPAP3-C-PC	2		2				3
TCGNGLAFDATDSK		CPAP3-C-PA, CPAP3-C-PC	2,3		2
TQLEPPISTPHCER		CPAP3-C-PA, CPAP3-C-PC	2						3
VCMWADQVPECK		CPAP3-C-PA, CPAP3-C-PC	2		2
YLTENCDYLHNVDCGDR		CPAP3-C-PA, CPAP3-C-PC	2,3
YQCSPGLAYDR		CPAP3-C-PA, CPAP3-C-PC	2,3		2				1,2,3
YYICLEGVAR		CPAP3-C-PA, CPAP3-C-PC	2	2					3
KSELLAGLALQSGGAPAATK		CPAP3-C-PC							3
AQLVHTLQPAVLLR	RR-2	CPR10							2,3	AGAP002994
DELSGDIK		CPR10			1
ESSDYDRDDYSYGYAVR		CPR10			2	1
GFNAVVRHQPSVGTR		CPR10							2
HQPSVGTR		CPR10							2
IVDYTADDVR		CPR10			1,2,3	1,2			2,3
NYNDLYNEQR		CPR10			1,2	1,2,3			2
TLESDGTER		CPR10							2
ANPPKDDPNFNIQALEAEIAR	RR-1	CPR16			1	1,2	1,2,3		3	AGAP005459
AQEQGVGGQSAQGSASWTDR		CPR16			1,2,3	1,2,3	1,2,3		1,2
AQEQGVGGQSAQGSASWTDRDGTPISLTYVADENGYQPQGDHLPR		CPR16				1,2	1,2
DDPNFNIQALEAEIAR		CPR16				3	1,2,3		3
DGTPISLTYVADENGYQPQGDHLPR		CPR16				1,2,3	1,2,3		3
TLEFIR		CPR16				1	1
AAAPVVAAAPVVAAR	RR-2	CPR124			1	1,2,3	2,3	2,3	1,2,3	AGAP003390
AAPLAAAAYTAPVVAAAAPAVVAAR		CPR124				1,2,3		2,3	1,2,3
AAPVVAAAPVQAEFTDAYPQYQYAYNVQDTLTGDSK		CPR124				2,3			1,3
AAYTAAAAPLAYSAPVVAAR		CPR124				1,3	2	2	1,2,3
DVPVAVATPAVAVAAK		CPR124				1			1,2,3
GSYSLIEPDGSR		CPR124							2
IVNYYADPINGFNAVVQK		CPR124							1,2,3
SFAAPAPLAYSAPLAAYTAPVVAR		CPR124						2	1,2,3
TQEETR		CPR124							2
TVVAPAVAAK		CPR124							2,3
DGDVVKGQYSLVEPDGSVR	RR-2	CPR70, CPR60, CPR59, CPR58							1,2,3
GQYSLVEPDGSVR		CPR70, CPR60, CPR59, CPR58				1,2,3	1,2,3		1,2,3
AVVPVAAGPAILAPAPVAR	RR-2	CPR116				2,3			1,2,3	AGAP003378
TVFYTADPVNGFNAVVQR		CPR116							2,3
ANPPRDQEFNLAALDAQIAR	RR-1	CPR62				1,2	1,2		1	AGAP007042
DQEFNLAALDAQIAR		CPR62			1,3	1,2,3	1,2,3		1,3
LGGPLPLGTAESQAVILAQEQNHDPSGAYNYR		CPR62				1,2,3			1,3
VAYNADTYGFQPQGAHLPVEPPVPDHVLK		CPR62				1,2	1		3
YETSNGIAAQQTSYDGANAAGEYSYTGPDGVLYR		CPR62				1,2,3
AAHFAAHAAAK	RR-2	CPR130				2	2		2,3	AGAP000047
AAHFAAVAK		CPR130							1,2,3
AAHLAAHAAAR		CPR130							1,2,3
AAHYAALAEASAR		CPR130					2		1,2,3
AEHAAAHAK		CPR130							1,2
AGHGASWAPAGHEDDGSYDGR		CPR130							2
ALGHAYAPAGPVPDTPEVQHAK		CPR130							3
DAHGITHGGYSYVDANGHVQSVK		CPR130							3
NGVPVETPEVQHAK		CPR130							1,2,3
YTADPIHGFQVSGTNLPK		CPR130				1,2	1,2		1,3
CPQSVPSGTVAAR		CPAP3-D1							3	AGAP000986
IHGCNWPDQLLDSCNPEAVVGFK		CPAP3-D1	2						3
AVAPVATSYANTYK		CPLCX3				2,3	2,3	2,3	1,2,3	AGAP006149
TVAAPVAYAAPAYHAAPIVK		CPLCX3							1,2
GAVHVAPLPGHAVSQQQLNLAPAPGTI		CPLCG4					2		1,3	AGAP008447
GAVHVAPLPGHAVSQK		CPLCG5				1,2	1,2	1,2	1,2,3	AGAP008449
GAVHVAPLPGHAVSQKQLNLAPAPGTL		CPLCG5				1	1,2,3	1,2	1,2,3
QLNLAPAPGTL		CPLCG5				1,2,3	1,2,3	1,2,3	1,2,3
GAVHEAPLPGHVVNQQSLNLEPAPGTL		CPLCG15							1,3	AGAP008459
IVSPWNYAYQAPVATVAAAPVAYAAPYTYQPAVAVVAQK		CPLCG15					2	2
VAAPYAPYGYPAYGK	2RB	CPR115, CPR117/CPR154, CPR118/CPR119/CPR158, CPR120, CPR121							1,2,3
EPLAVK	RR-2	CPR115, CPR117/CPR154, CPR118/CPR119/CPR158, CPR120, CPR121, CPR123						1	1,2,3
SGDVVTGSYSLVEPDGTR		CPR115, CPR117/CPR154, CPR118/CPR119/CPR158, CPR120, CPR121, CPR123				3		1	1,2,3	AGAP003377	AGAP003379	none	AGAP003380	AGAP003381	~AGAP012866	AGAP003382	AGAP003383	AGAP003385
SGDVVTGSYSLVEPDGTRR		CPR115, CPR117/CPR154, CPR118/CPR119/CPR158, CPR120, CPR121, CPR123			2			1	1,2,3
AVAPIAK		CPR115, CPR118/CPR119/CPR158, CPR120, CPR121							1,2,3
NQQESR		CPR115, CPR118/CPR119/CPR158, CPR120, CPR121							1,2
RTVEYNADPINGFNAVVHREPLAVK		CPR115, CPR118/CPR119/CPR158, CPR120, CPR121							1
TVEYNADPINGFNAVVHR		CPR115, CPR118/CPR119/CPR158, CPR120, CPR121						1	1,2,3
TVEYNADPINGFNAVVHREPLAVK		CPR115, CPR118/CPR119/CPR158, CPR120, CPR121						1	1,2,3
VAAPLAVAK		CPR115, CPR118/CPR119/CPR158, CPR121							1,2,3
YAAPLAYPAVAK		CPR115, CPR118/CPR119/CPR158, CPR121							1,2,3
ALMOST EXCLUSIVELY FINAL PELLET
AVAPVAK	2RB	CPR117/CPR154, CPR122, CPR123							1,2,3
RVVEYTADPVNGFNAVVHR	RR-2	CPR117/CPR154, CPR122, CPR123							1,2,3
VVEYTADPVNGFNAVVHR		CPR117/CPR154, CPR122, CPR123						1	1,2,3
AVAPVAKIAAPLAYPAVAK		CPR117/CPR154, CPR123							3
EPLAVKAVAPVAK		CPR117/CPR154, CPR123							2
EQQESR		CPR117/CPR154, CPR123							1,2
IAAPLAYPAVAK		CPR117/CPR154, CPR123							1,2,3
RVVEYTADPVNGFNAVVHREPLAVK		CPR117/CPR154, CPR123							1,2
VAAPVVAK		CPR117/CPR154, CPR123							1,2,3
VADDYDPNPQYSYSYHIADALTGDNK		CPR117/CPR154, CPR123							1,3
VADDYDPNPQYSYSYHIADALTGDNKEQQESR		CPR117/CPR154, CPR123							1,3
VADDYDPNPQYSYSYHIADALTGDNKEQQESRSGDVVTGSYSLVEPDGTR		CPR117/CPR154, CPR123							3
VVEYTADPVNGFNAVVHREPLAVK		CPR117/CPR154, CPR123							1,2
VAAPYAEYDANPQYSYSYAVADAVTGDNK		CPR118/CPR119/CPR158, CPR120, CPR121							1,2,3
VAAPYAEYDANPQYSYSYAVADAVTGDNKNQQESR		CPR118/CPR119/CPR158, CPR120, CPR121						1	1,3
AAAPLAYYH	RR-2	CPR59							1,2,3	AGAP006829
SAPSVHAK		CPR59							1,2
SQVESR		CPR59							1,2
SQVESRDGDVVK		CPR59							1,2
SQVESRDGDVVKGQYSLVEPDGSVR		CPR59							3
TVDYTADDVNGFNAVVSK		CPR59			3	1,3			1,2,3
YSYNYGVHDSLTGDVK		CPR59							1,3
FAAPLAYPAVAK	RR-2	CPR122							1,2,3	AGAP003384
GAGVVK	part of 2RB	CPR122							1,2,3
SGDVVSGSYSLIEPDGTQR		CPR122						1	1,2,3
VAAPLADYDPNPQYSYSYAVSDALTGDNK		CPR122							1,3
VAAPLADYDPNPQYSYSYAVSDALTGDNKSQQESR		CPR122							1
NPALLGVAYSAAPAVAHMTYSNGLGINYAW		CPF3							2,3	AGAP004690
SYGNLGQISTYSK		CPF3						2	1,2,3
TIDTPYSSVSK		CPF3							1,2,3
VSNPGLAVGHIAASYPHPIAAPAYGHVGYAATALK		CPF3							1
AINSVSVTPGFSSYSVDGEVK	RR-2	CPR140							1,3	AGAP006868
DGDVVR		CPR140							1,2
GQYSLVEPDGNVR		CPR140							1,2,3
LAYAAPAVTK		CPR140							1,2,3
LTSYEAGVK		CPR140							1,2,3
SPAATFASVVPSVSYTK		CPR140							1,2,3
TAGVVYADK		CPR140							1,2,3
TAYSGAYLAAPAVAK		CPR140							1,3
TVAAPAVYAQPAVSK		CPR140							1,2,3
TVAPTTVVK		CPR140							1,2,3
TVDYYADWATGFHATVTNSR		CPR140							1,2,3
TVEAAPAVTYTAK		CPR140							1,2,3
TVVSAPAVASYYSAPAVTK		CPR140							1,2,3
TYATAPAVASYVSTPTVTK		CPR140							1,2,3
VASYTPAVGYAAYAPAAK		CPR140							1,2,3
VATYATPAYGYAASYAPAVK		CPR140							1,2,3
VATYSSYAPAAK		CPR140							1,2,3
VAYAAPAASYASSYATTSK		CPR140							1,2,3
VVSSPAVAAYSTGPAYSSYSVAPAVSK		CPR140							1,2,3
VYSTPAVAAYSAVPAVSK		CPR140							1,2,3
VYSTPAVASYSAVPAVSK		CPR140							1,2,3
VYTSEAAPAYQVTK		CPR140							1,2,3
YAAAAPALTTAYTAPATVVK		CPR140							1,2,3
YAAAGVAYAPAVSSYVAPYSAQAYTPAVSK		CPR140							1,3
YAAAPAVSSYVATAPVVSK		CPR140							1,2,3
YAFEYGVNDPLTGDIK		CPR140				2			1,2,3
YASAPAVSSAYVSTPVVSK		CPR140							1,2,3
YASVGPSYSSYEASPAYSAYGASGEDLK		CPR140							1,3
YSSAPAVSTAYVSAPTVTK		CPR140							1,2,3
YVSAGPAVSYSAAPVAK		CPR140							1,2,3
YVSTPAVSSYYATPAVSK		CPR140							1,2,3
ITEPIYAPAVK		CPLCA3				2			1,2,3	AGAP006148
QTLVSTPIAK		CPLCA3							1,2,3
SIIEEPTVAHVGSLVK		CPLCA3							1,2,3
TIPTAVSHQSSTVVHNSAK		CPLCA3							2,3
EXCLUSIVELY FINAL PELLET
DTVAVAK	RR-1	CPR9							2	AGAP002726
GSFSYVDPR		CPR9							1,2
HFSLYEK		CPR9							3
IAQEHAR		CPR9							2
IGAEQEAAR		CPR9							1,2,3
TVEYTADSHGFYPVLSHLPATPQQTEAVAR		CPR9							3
DFSLEALDATLAR	RR-1	CPR12/CPR13							1,3	AGAP005453	AGAP005454
FDYATGNGIQHQEEGFLR	RR-1	CPR113							1,3	AGAP010887
LDNLYGAPAPSASFQGGAGDGNLLNAPR		CPR113							1,3
SEQVVSGGYSYTAPDGQLYSVQYK		CPR113							3
YENVNNGDGSYR		CPR113							1,2,3
EETDEQGNR	RR-1	CPR125							2	AGAP000820
FGAAYTQEDGTDFK		CPR125							3
FGAAYTQEDGTDFKEETDEQGNR		CPR125							3
FQPPGK		CPR125							2
GSYSYVDPTGQR		CPR125							1,2,3
NGFQASGDHLPVAPPAPPQPAPQPQYQPQPQYQPQPQYNGGR		CPR125							3
RGSYSYVDPTGQR		CPR125							2
RTISYVAGK		CPR125							2
SYDDDGQYDPR		CPR125							1,2,3
TAAILSEQR		CPR125							1,2,3
TISYVAGK		CPR125							1,2,3
TPDGYSYTFNK		CPR125							3
TPDGYSYTFNKV		CPR125							1,2,3
YQSGDGK		CPR125							1,2
DDLLEDDDGNVPVAPR	RR-1	CPR126							3	AGAP000345
DYALPQGGAAPLHDITFGYY		CPR126							3
NVGPQTFPGAAPAPEPK		CPR126							1,2,3
STSVLDQLAK		CPR126							1,2,3
VVEYGANK		CPR126							2
YQPAPQYVQR		CPR126							2
YSQPAFPQAAPAK		CPR126							1,2,3
DAASQPEQPATSYQPQHR	RR-1	CPR127							1,2,3	AGAP000344
EIEYGASNR		CPR127							1,2,3
YGYVDDGGK		CPR127							2
AAQDGQQIVVNNQVGTASQGQYTYQGDDGK	RR-1	CPR151							2	AGAP009870
EIPIVNLENVLEVDGK		CPR151							3
YSYEGGDGTR		CPR151							1,2
TISYAAPLATK	RR-2	CPR1							3	AGAP001664
TIVAQPAVAYAAPVAK	part of 2RA	CPR1							3
TVVASPAISYAAPVAK		CPR1							3
TVDYTADPHNGFNAVVR	2RA	CPR2/CPR4, CPR3							3
TISYSAPLATK	RR-2	CPR2/CPR4, CPR3, CPR5							2,3
TYVAQPALSYAAPLTK		CPR2/CPR4, CPR3, CPR5							3
TYVSQPALSYAAPVAK		CPR2/CPR4, CPR3, CPR5							3
TISYAAPVATK		CPR2/CPR4, CPR3, CPR5, CPR6							3	AGAP001665	AGAP001667	AGAP001666	AGAP001668	AGAP001669
VAYAAAPIAK		CPR2/CPR4, CPR3, CPR5, CPR6							2,3
VIAQPAVAYAAPVAK		CPR2/CPR4, CPR3, CPR5, CPR6							1,3
TYVSQPAISYAAPLATK		CPR2/CPR4, CPR5							3
SGDVVQGSYSVVDPDGTK		CPR1, CPR2/CPR4, CPR3, CPR5, CPR6							3
SGDVVQGSYSVVDPDGTKR		CPR1, CPR2/CPR4, CPR3, CPR5, CPR6							1,3
TIVAAAPVATK		CPR1, CPR2/CPR4, CPR3, CPR5, CPR6							1,2,3
SQQESR peptide not used		CPR1, CPR2/CPR4, CPR3, CPR5, CPR6, CPR122							1,2
AVHHVPAAPVVQK	RR-2	CPR58							3	AGAP006830
TAPLVHAHAPVVK		CPR58							2
TVDYTADPINGFNAVVSK		CPR58							1,3
VVYAHEPLLHVAK		CPR58							2
TVDYTADK	RR-2	CPR60							1	AGAP006828
DPHTGDIK	RR-2	CPR70							2,3	AGAP006283
HVVAEPVAYPK		CPR70							1,2,3
SAPAVQK		CPR70							1,2,3
SQAEER		CPR70							1,2
SQAEERDGDVVK		CPR70							1,2,3
SQAEERDGDVVKGQYSLVEPDGSVR		CPR70							1
TVDYTADDHNGFNAVVHK		CPR70							1,2,3
VIAAPVAHYAPAPVLSHYVH		CPR70							1,2,3
YSFNYGIK		CPR70							1,2,3
YSFNYGIKDPHTGDIK		CPR70							1
SQQEER	3RA RR-2	CPR82, CPR107, CPR83							2	AGAP010095
VAVPVAHYVAPALK	RR-2	CPR83							2,3
VLAPAHVATVSFSAPSLTYHY	part of 3RA	CPR83							2,3
YAVPVAK		CPR83							3
VAVPVAK	3RA RR-2	CPR83, CPR108, CPR84							1,3
HGDNVVGQYTLIDADGYR	3RA	CPR84, CPR108							3	AGAP010100	AGAP010099
HGDNVVGQYTLIDADGYRR	RR-2	CPR84, CPR108							1
VAYPAYHY		CPR84, CPR108							1,2
VVEYTADEHNGFNAVVR		CPR84, CPR108							1,2,3
VYAAPIAK		CPR84, CPR108							2
VVDYTADEHNGFNAVVR	3RA RR-2	CPR107, CPR83							1,3	AGAP0010097
DGDVVQGQYSLVEPDGTR	RR-2	CPR110							1,2,3	AGAP008960
DGDVVQGQYSLVEPDGTRR		CPR110							1,2,3
SADAAVVK		CPR110							1,2
TVDYTADPVNGFNAVVSK		CPR110							1,2,3
AIQPLHTVAAAPVLHAPAIAVAAAPVLK	RR-2	CPR114							2,3	AGAP003375
HAEETLSNGVVHGSYSLTEPDGTIR		CPR114							3
IHGFNAVVEK		CPR114							2,3
KVTYTADK		CPR114							2
SGHAIHTAPVLK		CPR114							2,3
VVAAAPLVHAALPYYHH		CPR114							2
IAAPLAVAK	RR-2	CPR120							1,2	AGAP003382
YAAPLAFPAVAK	part of 2RB	CPR120							1,2,3
VAAPYAPYGYPGYGK	2RB RR-2	CPR123							1,2,3	AGAP003385
ADATPIHEQGAQEQQHIPQYLPQGQPQR	RR-2	CPR135							1,3	AGAP006261
DDEFTNYQNR		CPR135							2
DGNVIK		CPR135							1,2
FASQPQSAGAYR		CPR135							1,2,3
GSYSVVDSDGFIR		CPR135							3
IPTPAPQSQHDR		CPR135							2,3
KEQRDGNVIK		CPR135							2
QPTDIVVK		CPR135							1,2,3
QYQPQYQPQQIQYVQEQQYQQPQPQLK		CPR135							1,2,3
QYYQQIAQAAGAQNAAQGR		CPR135							1,2,3
TQYQQPQAR		CPR135							1,2,3
TVTYTADPK		CPR135							1,2,3
VQQQPQQQQQAQPRPRPQEYSQYQ		CPR135							1
DINVPPSPPVQPLGVAFASAGR	RR-2	CPR143							3	AGAP010717
TLQLQSNGGGAAGTIAVPVTAIPLAAYR		CPR143							1
AVSDGDVTR	RR-2	CPR146							3	AGAP012466
YFVLLPDGR	RR-2	CPR147							1,2,3	AGAP012462
YSFEYNVQDFTSGNDFGHMESR		CPR147							3
AEGGQEDSNENVPQNYPVR	RR-2	CPR162							1,2,3	AGAP000745
APPVQTIR		CPR162							1,2,3
FQPQPQPQQQYYFIQPQGPPQGAPGQIDAFLR		CPR162							1,3
LGDVVLVASSDEDYGGGQYGAPVAAARPR		CPR162							1
QEQQSADAEEEVQIGQR		CPR162							2
QKAPASESR		CPR162							2
QQNELQFINSQQLFAQQLELQQSQLR		CPR162							3
QYYAAPQR		CPR162							1,2
STTAAPVAAR		CPR162							3
VLAAPSSAEYVDSAEDAQQDNR		CPR162							1,2,3
VSPLPTQPTLAPTTYRPTSSPSTR		CPR162							2,3
AASFGGNQWSAGGDGR	UNCL	CPR160							1,2,3	AGAP006370
FGPATGAGGVFGVDGGR		CPR160							3
GESTLNNQGLAGASAGSWNAGGVGGGGGFPSQGQTGAGASSGVDR		CPR160							3
LPLIPATSFDGAADEQTR		CPR160							3
SYQFGYQTPDATR		CPR160							3
AVLPNGVR	UNCL	CPR163							2	AGAP003037
ELQQNVLSR		CPR163							1,2,3
FNAQENRPAPIQR		CPR163							1,2
KPVAQILR		CPR163							2,3
LLPQQSPQVIR		CPR163							1,2,3
LNIPGAIPLPPIR		CPR163							2,3
LNIPGAIPLPPIREER		CPR163							1,2
HYDEERVLRQHEER		CPAP1-G							2	AGAP007613
RPAAQPGSYIQSTTPR		CPAP1-G							1,2
SPDEINISLQQR		CPAP1-G							1,2
MKAVAK		CPAP3-B							2	AGAP009790
QYELNR		CPAP3-B							2
TPGSGPAVR		CPAP3-B							2
QYPAGVSPHTCPNFPYC		CPCFC1							3	AGAP007980
YPAGVNPQSCPNYPYCDNTVQAGVPQVAPLPGYTSR		CPCFC1							3
ITNELPK		CPF1, CPF2							2	AGAP010900
YAYAQPVLAK		CPF1, CPF2							2,3
AVDTPYSSVR		CPF2							2,3	AGAP010901
TYVSSPAVGATHESTIR		CPF2							3
AAYPAAYAAPLAYK		CPF4							1,2,3	AGAP000382
AVDSAHSSVR		CPF4							1,2,3
GLYGQNVLSQYSK		CPF4							1,2,3
LSNDGYAYAAPAVK		CPF4							1,2,3
TPLAAPVAAVHGGSVVQFAGLGASYAW		CPF4							1,2,3
QVTYAEPAVHYAAPLTK		CPFL1							3	AGAP010902
TLAYAPVTK		CPFL1							1,2,3
TLLAQPAYTK		CPFL1							1,2,3
TLVSEPTYTK		CPFL1							1,2,3
TVSYAAPQVHYQAAPQVHYQAAPALVK		CPFL1							2
TVVAQPAYTK		CPFL1							1,2,3
YVSQPTYTK		CPFL1							2,3
QVAEPVFAPAVK		CPLCA1							1,3
KTVVSTPVEK		CPLCA1, CPLCA2							3	AGAP006145	AGAP006146
TTYVQAAAPVVHAAPAVYAAPVQTVYAAAPVAK		CPLCA1, CPLCA2							3
TVVSTPVEK		CPLCA1, CPLCA2							1,3
TYAYAAPVEK		CPLCA1, CPLCA2							1,3
TYTYAAAPAAISYEAAPVAYAAPLK		CPLCA1, CPLCA2							1
GAVHVAPLPGHSVSQTQLNLAPAPGSE		CPLCG1							3	AGAP008444
DPFSRVLR		CPLCG2							3
GAVHIAPLPGHSISQFQYNLDGPPGTY		CPLCG2							3
GAVHEAPLAGHAVNQQSLNLAPAPGTL		CPLCG14							1,3	AGAP008458
KVPYPVK		CPLCP2, CPLCP10, CPLCP11, CPLCP12, CPLCP26							2	AGAP028124	AGAP027993	AGAP009758	AGAP009759	AGAP012676
VPVPVPYTVEK		CPLCP3, CPLCP9, CPLCP12							1,2,3	AGAP00
KPVYVEK		CPLCP8							3	AGAP008452
KVHVPYPVEVEK		CPLCP8							1,3
SHGWEEPHVTTITK		CPLCP8							3
VHVPYPVEVEK		CPLCP8							1,3
VPYPVTVEK		CPLCP8							1,3
HVPYPVK		CPLCP8, CPLCP10, CPLCP11, CPLCP12							1,2
HVPYEVEKPVPYPVK		CPLCP10							3	AGAP027993
VPVHVPAPYPVEK		CPLCP10, CPLCP11							3
VPVPYPVEK		CPLCP10, CPLCP11							1
VYVPAPYPVEK		CPLCP10, CPLCP11							1,3
VPVPQPYPVYK		CPLCP11							1	AGAP009758
GVPVPYTVEK		CPLCP12							1,3	AGAP009759
HIPVEKPVPVPVK		CPLCP12							3
VEVPVPVPYTVEK		CPLCP12							1,2,3
VFVPQPYEVTK		CPLCP12							1,2,3
VPIDRPYPVTVEK		CPLCP12							3
VPVDRPYPVPVEKPVPYPVK		CPLCP12							3
VPVHVPQPYPVEK		CPLCP12							3
VPVPQPYEVTK		CPLCP12							1,2,3
VPVPQPYEVVK		CPLCP12							1,2,3
ALPVVHHAPVVHHAPVLK		CPLCX2							2	AGAP003334
SVHVASPVLVHH		CPLCX2							1,2,3
TVAVHSAPVVAVHHAPVVK		CPLCX2							1,2
TVVHSAPVVHSVHPVPVVK		CPLCX2							1,2,3
AVAPAATSYATIHQVHAPVVHAAPVVK		CPLCX4							2	AGAP002442
YAAPAPVVSYVHSAPAVVAHAPAPLLK		CPLCX4							2
YAAPAVSVVHAAPAPVLK		CPLCX4							2,3
YAVAPAPIVK		CPLCX4							2,3
AFASPLLAR		CPLCX5							1,2	AGAP007154
APYQLW		CPLCX5							1
SLGGGGGWSSGGSGLGK		CPLCX10							1,2,3	AGAPOO6970
SLGGSGGWSSGGLSSK		CPLCX10							1,2,3
VIIISSGGGGHGGSGGWSSGGR		CPLCX10							2,3
APSAPSYQAPQIPIQPQNEEK		TWDL1							1,2,3	AGAP000352
HIYVHVPPPEPEEVR		TWDL1							1,3
VQRPIQLAAPQK		TWDL1							1,2,3
TIVYVLVK		TWDL9							1,2,3	AGAP000538
TPHQQPSAAQLALQQSQTEEK		TWDL9							3
TLVYVLHK		TWDL10, TWDL11							1,2,3	AGAP013269	AGAP001543
APIIPVQPQNEEK		TWDL11							1,2,3
APSPPAPK		TWDL11							1
VSPVAPAQK		TWDL11							2,3
APAPPAPIK		TWDL12							1,2,3	AGAP004576
EYGPPPKLITK		TWDL12							1,3
IVVPAK		TWDL12							1,2,3
NVYVHVPPEEPTEIVK		TWDL12							3
QVIPPQPQDEHK		TWDL12							3
SPVLEAPIPK		TWDL12							1,2,3
