# Supplementary material for: Properties of the cuticular proteins of Anopheles gambiae as revealed by serial extraction of adults
Source: PLoS One. 2017 Apr 18;12(4):e0175423. doi: 10.1371/journal.pone.0175423 (PMC5395146; doi:10.1371/journal.pone.0175423)
Supplement: S4 Table — (XLSX) [file pone.0175423.s009.xlsx]

## Sheet: CPs in gel slices
S4 Table CP peptides recovered in gel slices
Composite table of two databases (sorted by protein) Numbers 1,2,3 refer to replicate extractions.				Proteins with sufficient data to be discussed are highlighted; peptides in red have at least one of the potential cross-linking amino acids: H, K, Y, Q
				Slice A is at the top of the gel. Proteins also found in the final pellet are bolded the first time name appears.
Peptide	Matched proteins	PBS-B	PBS-C	PBS-D	2MU-A	2MU-B	2MU-C	2MU-D	4MU-A	4MU-B	4MU-C	4MU-D	8MU-A	8MU-B	8MU-C	8MU-D	SDS-A/B	SDS-C/D
EQTPIATGER	CPAP1-M												1	1	1	1
QQEAAVKQQQK	CPAP1-M												1	1	1
LYGIFADAAK	CPAP3-C-PA, CPAP3-C-PC						2
TCGNGLAFDATDSK	CPAP3-C-PA, CPAP3-C-PC		3		2
YLTENCDYLHNVDCGDR	CPAP3-C-PA, CPAP3-C-PC		3
YQCSPGLAYDR	CPAP3-C-PA, CPAP3-C-PC		3
SYGNLGQISTYSK	CPF3																	2
ITEPIYAPAVK	CPLCA3											2
IVSPWNYAYQAPVATVAAAPVAYAAPYTYQPAVAVVAQK	CPLCG15													2	2			2
TVVQQNVAPK	CPLCG22	3
GAVHVAPLPGHAVSQQQLNLAPAPGTI	CPLCG4												2	2
GAVHVAPLPGHAVSQK	CPLCG5										2	2	2	2	1, 2	2		2
GAVHVAPLPGHAVSQKQLNLAPAPGTL	CPLCG5											1	1, 2	1, 2, 3	1, 2, 3	1, 2, 3	1	1, 2
QLNLAPAPGTL	CPLCG5									3	1, 3	1, 2, 3	1, 2, 3	1, 2, 3	1, 2, 3	1, 2, 3	1	1, 2, 3
AVAPVATSYANTYK	CPLCX3									3	3	2, 3		2, 3	2, 3	3		2, 3
IVDYTADDVR	CPR10						3	3			1, 2	1
NYNDLYNEQR	CPR10										1, 3
ANPPSDPEFDLASLDATLAR	CPR106							3			1, 2, 3	1, 3
NAAAEK	CPR111				1	1	1
SGDVVTGSYSLVEPDGTR	2RB									3	3						1	1
SGDVVTGSYSLVEPDGTRR					2	2		2									1	1
TVEYNADPINGFNAVVHR																	1	1
TVEYNADPINGFNAVVHREPLAVK																	1
AVVPVAAGPAILAPAPVAR	CPR116										3	2, 3
VVEYTADPVNGFNAVVHR	2RB																1	1
VAAPYAEYDANPQYSYSYAVADAVTGDNKNQQESR																	1
SGDVVSGSYSLIEPDGTQR	CPR122																1	1
AAAPVVAAAPVVAAR	CPR124									3	1, 2, 3	2		2	2, 3			2, 3
AAPLAAAAYTAPVVAAAAPAVVAAR	CPR124									3	1, 2, 3							2, 3
AAPVVAAAPVQAEFTDAYPQYQYAYNVQDTLTGDSK	CPR124										3
AAYTAAAAPLAYSAPVVAAR	CPR124									3	3				2		2	2
DVPVAVATPAVAVAAK	CPR124					3					1
YSVWLPDGR	CPR128															1, 2
AAHFAAHAAAK	CPR130												2		2
AAHYAALAEASAR	CPR130												2
YTADPIHGFQVSGTNLPK	CPR130									1, 2	1, 2			2	1, 2
EEISEDER	CPR132					3	3
EEISEDERNGR	CPR132				2	2		2
FQAPSVSYQYSN	CPR132						1, 2
GQYSWVDADGIR	CPR132							1			1
QVVQETASQSEVR	CPR132						1, 3	1, 2, 3			2
VNREEISEDER	CPR132					3	1, 3	3
FGAGGAGGAGGAGGAGSGSR	CPR133/CPR153	3	3	3
FGSGSGNNGGDAGYEK	CPR133/CPR153	3
FGSGSGSGSGAGTASR	CPR133/CPR153	3	3	3
YANENNIEAAESGK	CPR133/CPR153	3	3
ANPPRDDPNFSMDALNAAIAR	CPR15										1, 2, 3	3		1, 2	1, 2	1
DDPNFSMDALNAAIAR	CPR15							3			2, 3	3			3
ANPPKDDPNFNIQALEAEIAR	CPR16							1			1, 2	1, 2			1, 2, 3	1, 3
AQEQGVGGQSAQGSASWTDR	CPR16							3			1, 2, 3	2		3	1, 2, 3	3
AQEQGVGGQSAQGSASWTDRDGTPISLTYVADENGYQPQGDHLPR	CPR16										1	1			1, 2
DDPNFNIQALEAEIAR	CPR16									3	3				1, 3	3
DGTPISLTYVADENGYQPQGDHLPR	CPR16					3					1, 3				1, 2, 3	3
TLEFIR	CPR16										1				1
LEELNR	CPR161				1	1	1	1
HSSLQGIPK	CPR164				2	2		2
LGDDVEALVVR	CPR21	3	3	3
NFGDDVAALVVR	CPR23					3						1, 2, 3	3			3
FEFATSDGTSR	CPR26						1, 3	1, 3			1, 2, 3	1, 2, 3			3	2, 3
GSYSYTGPDGTVYVINYVADENGFQPEGAHIPK	CPR26										1	1, 2, 3
NAEILR	CPR26											1
NPGTDNEAIAVR	CPR26				3	3	1, 3	3	2, 3	3	1, 2, 3	1, 2, 3	1, 2	1, 2	1, 3	1, 2, 3
TEEAELRNPGTDNEAIAVR	CPR26					3	1	1, 3			1, 3	1, 3				2
YSSENIGIDGYR	CPR26							1, 3			1	1, 2, 3				1, 2, 3
YSSENIGIDGYRFEFATSDGTSR	CPR26											1
GELKPVEGSDEPALSVK	CPR30							1
GSYEYTDSNGQR	CPR30							1
GYRPTVTK	CPR30							1
REEKGELKPVEGSDEPALSVK	CPR30							1
YRVDYVADER	CPR30					1		1, 2
TVDYTADDVNGFNAVVSK	CPR59					3		3		3	1, 3
ANPPRDQEFNLAALDAQIAR	CPR62										1, 2	1, 2			1, 2	1
DQEFNLAALDAQIAR	CPR62				3	3		3			1, 2, 3	1, 2, 3			2, 3	1, 3
LGGPLPLGTAESQAVILAQEQNHDPSGAYNYR	CPR62										1, 3	1, 2, 3
VAYNADTYGFQPQGAHLPVEPPVPDHVLK	CPR62										1, 2	1, 2			1	1
YETSNGIAAQQTSYDGANAAGEYSYTGPDGVLYR	CPR62										1, 3
QQQSSSQEEEQGGKK	CPR69								2	1, 2							3
GQYSLVEPDGSVR	CPR70, CPR60, CPR59, CPR58									2, 3	1, 2	1, 2		1, 2, 3	1, 2, 3	2
GQETGTLKR	CPR75										1, 2
SDAEAEILQQDNNIEPDGQYQYSYETANGIR	CPR75							3			1, 3
IEDKGTAAEGLR	CPR76											1
LENQVENDGYHYVFETENGILAEEAGR	CPR76							1		1	1	1, 2, 3				1, 2
SQGFYQYVGDDGVVYR	CPR76							1, 3		1	1, 2, 3	1, 2				1, 2
VAPKPAYAPDGWK	CPR76										1	1
VDYVADGNGFLPQGDHIPK	CPR76							1		3	3	1, 2, 3
YLQYPYNTYR	CPR76								2		2	2
NPGTEQEAQVAQGEYSYTAPDGQLIR	CPR78										1, 3				3
FTYELSDGQIR	CPR8														1	1, 3
VGTGPTGGIQAGQDAPVASA	CPR8													3	1, 3	1, 3
YYSENNGLDGYK	CPR8															1, 3
ADQRGFLK	CPR81										1	1
AEGAHIPSAPR	CPR81										2	1, 2			1, 3	1, 2, 3
NPGTPGEAQVMQGSYSYTGPDGVVYTINYIADENGYR	CPR81														3	1, 3
NPGVYGGPEASAVILNQVYEPNPDGSYVYSYETSNGIR	CPR81											1, 3				1, 2, 3
YPGQYQ	CPR81											1			1	1
GSKEIK	CPRC4				1
