# Supplementary material for: Properties of the cuticular proteins of Anopheles gambiae as revealed by serial extraction of adults
Source: PLoS One. 2017 Apr 18;12(4):e0175423. doi: 10.1371/journal.pone.0175423 (PMC5395146; doi:10.1371/journal.pone.0175423)
Supplement: S5 Table — (XLSX) [file pone.0175423.s010.xlsx]

## Sheet: S10 A CPs
S5 Table Tab A. CPs with Motif 1 (GYR) and Motif 2 (YLP) recognized by Cornman (ref 11) and location of protein in soluble fraction (S), final pellet (FP), or not present (NP). All data except second and third columns from Cornman (ref 11).
Peptide	Protein name	Location in Serial Extracts	Blast E-value	E-value (whole protein)	Length	Count of Motif 1	Count of Motif 2	Pfam code
AGAP000085-PA	CPR129 RR-1	NP	2e-30	0	243	1	3	PF00379.16
AGAP000820-PA	CPR125 RR-1	FP	3e-47	0.03	227	1	0	PF00379.16
AGAP006866-PA	CPR63 RR-2	NP	2e-33	0.23	182	2	0	PF00379.16
AGAP006868-PA	CPR140 RR-2	FP	3e-31	1.6	856	1	1	PF00379.16
AGAP009874-PA	CPR76 RR-1	S	5e-17	1.3	268	0	1	PF00379.16
AGAP009877-PA	CPR79 RR-1	NP	1e-30	0	386	0	2	PF00379.16
AGAP010095-PA	CPR82 RR-2	NP	2e-25	1.9	247	0	1	PF00379.16
AGAP010119-PB	CPR96 RR-2	NP	4e-26	5.9	227	0	1	PF00379.16
AGAP010887-PA	CPR113 RR-1	FP	1e-19	0	322	1	4	PF00379.16
AGAP012462-PA	CPR147 RR-2	FP	1e-26	0	181	3	2	PF00379.16
AGAP012466-PA	CPR146 RR-2	FP	6e-32	0	153	0	2	PF00379.16
AGAP012487-PA	CPR152 RR-2	NP	3e-26	0	317	0	2	PF00379.16
AGAP000382-PA	CPF4	FP		0.62	178	0	1	PF11018.1
AGAP000352-PA	TWDL1	FP	9e-38	0	300	1	1	PF03103.10
AGAP000537-PA	TWDL8	NP	7e-40	0	213	0	6	PF03103.10
AGAP000538-PA	TWDL9	FP	9e-22	0.01	308	1	1	PF03103.10
AGAP004576-PA	TWDL12	FP	5e-26	0	201	0	3	PF03103.10
AGAP008457-PA	CPLCG13	NP		0.39	169	1	0	Pfam-B_4865
AGAP008458-PA	CPLCG14	FP	2e-09	7.1	138	0	1	Pfam-B_4865
AGAP008465-PA	CPLCG22	NP		3.8	248	0	1	Pfam-B_4865
Proteins with no recognized motifs were not included.
CPR146 had only 1 peptide in 1 replicate.

## Sheet: S10 B all proteins
S10_Table Tab B. All An gambiae proteins with Motif 1 (GYR) and Motif 2 (YLP) recognized by Cornman (ref 11) and location of protein in soluble fraction (S), final pellet (FP), or not present (NP). Second and third columns from current study, all other from Cornman (ref 11). Blue type in column C indicates the non CPs for which we had solubility data.
Peptide	CP NAME	Solubility Test Fraction(s)	Blast E-value	E-value (whole protein)	Count of Motif 1	Count of Motif 2
AGAP000049-PA			1e-151	1.2	1	1
AGAP000085-PA	CPR129	NP	2e-30	0	1	3
AGAP000337-PA			0	1.2	1	1
AGAP000352-PA	TWDL1	FP	9e-38	0	1	1
AGAP000382-PA	CPF4	FP		0.62	0	1
AGAP000449-PA			0	3.8	1	1
AGAP000483-PB			0	8.5	0	0
AGAP000537-PA	TWDL8	NP	7e-40	0	0	6
AGAP000538-PA	TWDL9	FP	9e-22	0.01	1	1
AGAP000552-PA			0	3.4	1	1
AGAP000778-PA			0	4.5	1	0
AGAP000786-PA			1e-156	3.2	0	1
AGAP000788-PA		FP	1e-175	0.61	0	3
AGAP000795-PA			2e-76	0.35	1	2
AGAP000819-PA			1e-102	1.7	0	1
AGAP000820-PA	CPR125	FP	3e-47	0.03	1	0
AGAP000892-PA				0	1	16
AGAP001118-PA			1e-20	0.01	0	13
AGAP001533-PA			0	8.8	0	1
AGAP001535-PA		FP	e-131	6.3	1	1
AGAP001577-PA			1e-125	1.6	0	2
AGAP001786-PA			1e-179	9.8	0	13
AGAP002013-PA			9e-96	0.06	0	1
AGAP002367-PA			3e-71	0.02	0	30
AGAP002585-PA			2e-23	0.51	3	1
AGAP002620-PA		FP		0	0	2
AGAP002621-PA		FP	3e-09	0	0	6
AGAP002907-PA			4e-06	0.03	0	5
AGAP002936-PA				1.6	1	0
AGAP003161-PA				0	0	3
AGAP003471-PA			5e-26	0.67	0	2
AGAP003513-PA			0	8.1	0	4
AGAP003827-PB			1e-70	0.82	0	3
AGAP004066-PA		PBS	0	0.74	1	1
AGAP004149-PA			1e-65	0.53	1	1
AGAP004159-PA		PBS 4M 8M SDS	0	9.1	1	0
AGAP004367-PA			2e-43	0.07	1	1
AGAP004576-PA	TWDL12	FP	5e-26	0	0	3
AGAP005008-PA			4e-80	3	0	1
AGAP005021-PA			0	7.7	0	3
AGAP005030-PA			1e-71	0.23	1	2
AGAP005111-PA			1e-154	8.1	1	1
AGAP005292-PA			1e-117	0.18	2	1
AGAP005313-PA			7e-17	2.2	1	0
AGAP005567-PA			1e-152	7.7	0	1
AGAP005619-PA		FP	1e-105	2.1	1	0
AGAP005711-PA			1e-140	0.21	0	1
AGAP005855-PA			7e-13	0	0	1
AGAP005934-PA			1e-117	5	0	3
AGAP005952-PA				0.08	2	23
AGAP006226-PA			0	8.8	0	2
AGAP006257-PA				0.74	0	3
AGAP006463-PA				0.02	7	3
AGAP006464-PA				0	2	5
AGAP006466-PA				0.01	3	3
AGAP006467-PA				0	2	3
AGAP006503-PA			8e-18	0.28	0	1
AGAP006669-PA			7e-70	2.4	1	7
AGAP006866-PA	CPR63	NP	2e-33	0.23	2	0
AGAP006868-PA	CPR140	FP	3e-31	1.6	1	1
AGAP006897-PA				0.53	0	2
AGAP006954-PA			0	0.06	1	3
AGAP006984-PA				6.3	0	0
AGAP006986-PA				2.3	0	0
AGAP007177-PA			5e-55	0.49	1	2
AGAP007359-PA				0.01	3	3
AGAP007440-PA			7e-58	2.8	0	3
AGAP007537-PA			8e-78	0.31	0	4
AGAP007668-PA			1e-98	1.9	1	0
AGAP007669-PA			2e-34	1.8	1	0
AGAP007790-PA		PBS SDS	5e-71	0.48	1	0
AGAP008236-PA			0	1.8	1	1
AGAP008261-PA			2e-27	0.88	1	1
AGAP008449-PA			3e-07	0.54	0	0
AGAP008451-PA				1.1	0	0
AGAP008452-PA				1	0	0
AGAP008453-PA				1.1	0	0
AGAP008457-PA	CPLCG13	FP		0.39	1	0
AGAP008458-PA	CPLCG14	FP	2e-09	7.1	0	1
AGAP008460-PA			5e-07	1.7	0	0
AGAP008461-PA				1.1	0	0
AGAP008462-PA				1.1	0	0
AGAP008463-PA				1.1	0	0
AGAP008465-PA	CPLCG22	NP		3.8	0	1
AGAP008726-PA			1e-135	8	1	0
AGAP008812-PA			6e-51	2.5	0	2
AGAP008830-PA			0	1.9	1	0
AGAP008863-PA			0	5.5	0	1
AGAP009003-PA			0	0.12	1	2
AGAP009009-PA				0.06	0	8
AGAP009522-PA			0	2.8	1	1
AGAP009557-PA			8e-12	0.66	0	3
AGAP009812-PA			1e-119	0.17	1	0
AGAP009874-PA	CPR76	S	5e-17	1.3	0	1
AGAP009877-PA	CPR79	NP	1e-30	0	0	2
AGAP010095-PA	CPR82	NP	2e-25	1.9	0	1
AGAP010119-PB	CPR96	NP	4e-26	5.9	0	1
AGAP010887-PA	CPR113	FP	1e-19	0	1	4
AGAP010996-PA			8e-08	2.4	1	0
AGAP011037-PA				7.1	0	2
AGAP011399-PA			7e-30	8	0	1
AGAP011536-PA			1e-131	3.8	0	2
AGAP011553-PA			1e-77	0	2	4
AGAP011797-PA		PBS 2M	1e-52	0	2	2
AGAP012462-PA	CPR147	FP	1e-26	0	3	2
AGAP012466-PA	CPR146	FP	6e-32	0	0	2
AGAP012487-PA	CPR152	NP	3e-26	0	0	2
AGAP013211-PA			5e-08	0.95	1	0
AGAP013258-PA			5e-34	2.2	0	5
AGAP013262-PA			1e-48	6.5	0	2
AGAP013300-PA				0.31	2	0
AGAP013374-PA			1e-09	0.2	0	1
AGAP013411-PA			4e-57	6.6	1	1
AGAP013441-PA			3e-19	0.3	0	5
AGAP013481-PB		2M 4M 8M FP		0.08	2	0
AGAP013523-PA			7e-13	1.3	0	1
RR-1 proteins highlighted in green, RR-2 in brown.
CPR146 had only 1 peptide in 1 replicate.
Proteins in red type with no identified motifs were not counted.
