# Supplementary material for: Properties of the cuticular proteins of Anopheles gambiae as revealed by serial extraction of adults
Source: PLoS One. 2017 Apr 18;12(4):e0175423. doi: 10.1371/journal.pone.0175423 (PMC5395146; doi:10.1371/journal.pone.0175423)
Supplement: S6 Table — (XLSX) [file pone.0175423.s011.xlsx]

## Sheet: Sheet1
S6 Table Peptides recovered using the VectorBase P4.2 database; organized by protein; CPs are highlighted.
Peptide	Sources	Proteins matched	Name from VectorBase when available.
DVTLSCLAGGYPTPR	2MU	AGAP000007-PA	IGL1: contactin-like putative cell adhesion molecule
ICQAYQGELISVDTIEK	PBS	AGAP000007-PA
ALLAAENFVQAQEILR	8MU, SDS	AGAP000023-PA
LPVPEVSGLIIESSIER	8MU, SDS	AGAP000023-PA
TWTLYAENPAYVPPLVVLPLVLKD	8MU	AGAP000023-PA
ESTDSSSTTVEDDDCK	4MU	AGAP000028-PA	calcium/calmodulin-dependent protein kinase (CaM kinase) II
FNFENVLGK	4MU	AGAP000028-PA
ITEQLIEAINNGDYETYTK	PBS, EDTA, 4MU	AGAP000028-PA
LHDSIQEENFHYLVFDLVTGGELFEDIVAR	SDS	AGAP000028-PA
NGSFSNTATQYDFVNHK	PBS	AGAP000028-PA
GNTYNDQNEQIDTK	4MU	AGAP000032-PA
AAHFAAHAAAK	8MU, FP	AGAP000047-PA	CPR130: cuticular protein RR-2 family 130
AAHFAAVAK	FP	AGAP000047-PA
AAHLAAHAAAR	FP	AGAP000047-PA
AAHYAALAEASAR	8MU, FP	AGAP000047-PA
AEHAAAHAK	FP	AGAP000047-PA
ALGHAYAPAGPVPDTPEVQHAK	FP	AGAP000047-PA
DAHGITHGGYSYVDANGHVQSVK	FP	AGAP000047-PA
NGVPVETPEVQHAK	FP	AGAP000047-PA
YTADPIHGFQVSGTNLPK	4MU, 8MU, FP	AGAP000047-PA
EGYWDGYDENINPAIIDSFASAAFR	FP	AGAP000051-PA	HPX5: heme peroxidase 5
FGHSLLPTAVER	FP	AGAP000051-PA
FGMDLVSFNMQR	FP	AGAP000051-PA
FWYELPNQPSSFTPEQLQEIR	FP	AGAP000051-PA
GDWKTEDIATVGELLLDISIQLAR	FP	AGAP000051-PA
GLPSIDTSK	FP	AGAP000051-PA
GTIAPLHAEATTCITYDAINQAYLDAR	FP	AGAP000051-PA
IATELGK	FP	AGAP000051-PA
INIAIIQHITYNEFLPILLGK	FP	AGAP000051-PA
INPHWDDETLFQESR	FP	AGAP000051-PA
ISITGHDLPLSR	FP	AGAP000051-PA
LICDNTDLIDTVQIYPMVLPDHEINPR	FP	AGAP000051-PA
LIGPLYADGINAPR	FP	AGAP000051-PA
MNPVFAEYGLK	FP	AGAP000051-PA
QQFNTLTSVIDGNTIYGVNEK	FP	AGAP000051-PA
RPYDLYR	FP	AGAP000051-PA
RYESIFEHPADVDLWSGGVSER	FP	AGAP000051-PA
SSAFDYNLNLFR	FP	AGAP000051-PA
TEDIATVGELLLDISIQLAR	2MU, SDS, FP	AGAP000051-PA
TGYNGLLR	FP	AGAP000051-PA
VNEQLVLTCMHTLLAR	FP	AGAP000051-PA
VPDDDYFYR	FP	AGAP000051-PA
YESIFEHPADVDLWSGGVSER	FP	AGAP000051-PA
LKSGSPMLNAMPNENGER	8MU	AGAP000056-PA	neuronal PAS domain-containing protein
SGSPMLNAMPNENGER	8MU	AGAP000056-PA
LDDVLNWGR	4MU, 8MU, SDS	AGAP000170-PA	NADH dehydrogenase (ubiquinone) Fe-S protein 7
LPYSPFGTK	8MU	AGAP000170-PA
QADVIIVAGTLTNK	PBS, 4MU, 8MU, SDS	AGAP000170-PA
QSNWADWTVAR	4MU, 8MU, SDS	AGAP000170-PA
FAYVTFEVLK	4MU	AGAP000173-PA
LFVQPLDYSIYSPNLIFENNIR	4MU, 8MU, SDS	AGAP000173-PA
YSVWLPDGR	8MU	AGAP000177-PA	CPR128: cuticular protein RR-2 family 128
ELKPTILIGAAAIAGAFTPEVLR	PBS	AGAP000184-PA-PB	malate dehydrogenase (oxaloacetate-decarboxylating)(NADP+)
NCLIQFEDFANSNAFR	PBS	AGAP000184-PA-PB
TFHPGQGNNSYIFPGVALGVLCAGASTIPEEIFLLSAQR	PBS	AGAP000184-PA-PB
LPAGTQLQDISAFSYR	PBS, 4MU, 8MU	AGAP000188-PA-PB	uridine phosphorylase
SIYAELQDFVQLVLR	SDS	AGAP000195-PA	cytoplasmic FMR1 interacting protein
AAHAGVASPPDQPLPR	4MU	AGAP000222-PA-PB
ASVQIGQVK	EDTA	AGAP000222-PA-PB
IEEIAK	8MU	AGAP000222-PA-PB
KSLELK	EDTA, 4MU, 8MU	AGAP000222-PA-PB
QEQLEAEK	EDTA, 4MU	AGAP000222-PA-PB
QEQLEAEKR	EDTA, 4MU, 8MU	AGAP000222-PA-PB
QKQSLDELR	4MU	AGAP000222-PA-PB
QNDAVVDTFFVVPDSR	4MU	AGAP000222-PA-PB
VNPLFLNGFLESSIESLR	8MU	AGAP000223-PA
ASQELGLR	4MU	AGAP000240-PA	HtrA serine peptidase 2
EINSSGDVYELLAAQEK	EDTA, 2MU	AGAP000240-PA
GQQPATVHVFPEDTTA	2MU	AGAP000240-PA
KIHETAGTAGGR	2MU, 4MU	AGAP000240-PA
LGSSADLRPGEWVVALGSPLALNNTVTAGVVSSTQR	2MU, 8MU	AGAP000240-PA
		AGAP000252-PA	oligopeptidase A
ALELLEDYHSR	8MU	AGAP000255-PA-PC, AGAP000255-PE	disks large protein 1
LFQALLDIQEFYELTLLDESK	8MU	AGAP000255-PA-PC, AGAP000255-PE
AAGLNYINYSNIAAR	8MU	AGAP000260-PA-PD, AGAP005098-PA	Mitochondrial ATP synthase epsilon chain
TTTTTTSTSHLVLNTGYLR	SDS	AGAP000297-PA
GDEELDSLIK	PBS, EDTA, 4MU	AGAP000306-PA	histone H2A
HLQLAIRGDEELDSLIK	EDTA	AGAP000306-PA
VGATAAVYSAAILEYLTAEVLELAGNASK	PBS, EDTA, 2MU, 4MU, 8MU, SDS, FP	AGAP000306-PA
HLQLAIR	PBS, EDTA, 2MU, 4MU, 8MU, FP	AGAP000306-PA, AGAP003911-PA, AGAP003913-PA, AGAP012198-PA, AGAP012711-PA, AGAP012895-PA
AGLQFPVGR	PBS, EDTA, 2MU, 4MU, 8MU, SDS, FP	AGAP000306-PA, AGAP003911-PA, AGAP003913-PA, AGAP012711-PA, AGAP012895-PA
AYESEQLFFEETAR	8MU	AGAP000325-PA-PB	lysyl-tRNA synthetase, class II
YSGLQDGETLDDVTVSVAGR	8MU	AGAP000325-PA-PB
ELAVNPIK	SDS	AGAP000331-PA	low density lipoprotein-related protein 2]
VLSAHKYR	SDS	AGAP000331-PA
DAASQPEQPATSYQPQHR	FP	AGAP000344-PA	CPR127: cuticular protein RR-1 family 127
EIEYGASNR	FP	AGAP000344-PA
DDLLEDDDGNVPVAPR	FP	AGAP000345-PA	CPR126: cuticular protein RR-2 family 126
DYALPQGGAAPLHDITFGYY	FP	AGAP000345-PA
NVGPQTFPGAAPAPEPK	FP	AGAP000345-PA
STSVLDQLAK	FP	AGAP000345-PA
YSQPAFPQAAPAK	FP	AGAP000345-PA
APSAPSYQAPQIPIQPQNEEK	FP	AGAP000352-PA	TWDL1: cuticular protein TWDL family (TWDL1)
HIYVHVPPPEPEEVR	FP	AGAP000352-PA
VQRPIQLAAPQK	FP	AGAP000352-PA
GLDPEETPQIILLTFDGAVNLNNYEHYR	PBS	AGAP000359-PA	Venom allergen
GTFFISHEYSNYQQIQTLANDGHEIAVETISLQMGLQDK	PBS	AGAP000359-PA
GYEEWVGEMIGMR	PBS	AGAP000359-PA
QLGGYEPWNCK	PBS	AGAP000359-PA
EYALGNDFAGLTIK	PBS	AGAP000367-PA	Glyoxalase domain-containing protein 4
VLVVPEEVPAGADPVQR	PBS	AGAP000367-PA
GLWFDSLYGNLLK	PBS	AGAP000380-PA-PB	5'-nucleotidase
LFLLTNSDYMFTDR	PBS	AGAP000380-PA-PB
LVSLGYPAEIR	PBS	AGAP000380-PA-PB
SPQYEQLGFDLVK	PBS	AGAP000380-PA-PB
AAYPAAYAAPLAYK	FP	AGAP000382-PA	CPF4: cuticular protein 4 from fifty-one aa family
AVDSAHSSVR	FP	AGAP000382-PA
GLYGQNVLSQYSK	FP	AGAP000382-PA
LSNDGYAYAAPAVK	FP	AGAP000382-PA
TPLAAPVAAVHGGSVVQFAGLGASYAW	FP	AGAP000382-PA
AFQFVEK	PBS, SDS	AGAP000396-PA	TPX1: thioredoxin peroxidase 1
GLFIIDPAGVVR	PBS, EDTA, 2MU, 4MU, 8MU, SDS, FP	AGAP000396-PA
ISADYGVLLPDGISLR	PBS, EDTA, 2MU, 4MU, 8MU, SDS, FP	AGAP000396-PA
LEYPLLADLTK	EDTA, 2MU, 4MU	AGAP000396-PA
QITINDLPVGR	2MU, 4MU, 8MU	AGAP000396-PA
SNAATIKPNPK	4MU	AGAP000396-PA
KLQQKIK	4MU, 8MU	AGAP000397-PA	nucleolar protein 14
GFCFITFDSEQVVNELLK	4MU	AGAP000399-PA-PB	squid
IFVGGLTSEISDEEIK	4MU	AGAP000399-PA-PB
LAFNSLTGELFVADNSR	PBS	AGAP000427-PA	Vitellogenin receptor
LAQFLDQAAAVAK	8MU	AGAP000439-PA	4a-hydroxytetrahydrobiopterin dehydratase
VFTTGSLLSLATLPLQLLGPQALSGERPFQALFDDALK	8MU	AGAP000454-PA
DEGTYFLLYDFIDYFEK	PBS	AGAP000466-PA	ACE2: acetylcholinesterase
AEYNAAEPPAWR	PBS	AGAP000481-PA	Cyanogenic beta-glucosidase
ALLFQIGWFAEPLFGEDGNYPAVMVDEIGHNSALER	PBS, 2MU, 4MU	AGAP000481-PA
EYADTLFWNFGDR	2MU, 4MU	AGAP000481-PA
FPANFLFGAATAAYQIEGAWNVDGK	2MU, 4MU	AGAP000481-PA
GDQSSLNQGAVR	PBS	AGAP000481-PA
GSADFFAYNYYSSR	PBS, 4MU	AGAP000481-PA
GVLNWFR	4MU	AGAP000481-PA
ILQSVDPGWSR	PBS, 4MU	AGAP000481-PA
LPSFTSAER	4MU	AGAP000481-PA
STWLYVVPEGLR	PBS, 2MU, 4MU	AGAP000481-PA
VGFNYYR	4MU	AGAP000481-PA
IAISPEDFEQLLLR	SDS	AGAP000520-PA
LTPYLAGFGLGYLLQEVGR	SDS	AGAP000520-PA
TIVYVLVK	FP	AGAP000538-PA	TWDL9: cuticular protein TWDL family (TWDL9)
TPHQQPSAAQLALQQSQTEEK	FP	AGAP000538-PA
FDVALNDIER	8MU, SDS	AGAP000541-PA-PB	RpS15a-1: 40S ribosomal protein S15a
HGYIGEFEIVDDHR	8MU	AGAP000541-PA-PB, AGAP009572-PA
ISVLADALK	8MU, SDS	AGAP000541-PA-PB, AGAP009572-PA
QVLIRPNSK	8MU, SDS	AGAP000541-PA-PB, AGAP009572-PA
VVVNLTGR	8MU, SDS	AGAP000541-PA-PB, AGAP009572-PA
WTNNLLPSR	8MU, SDS	AGAP000541-PA-PB, AGAP009572-PA
AAVESVTAEGDELK	8MU	AGAP000545-PA
FPADPLAEVIGNVLDYDR	8MU	AGAP000545-PA
NVLPILNNLLENR	8MU	AGAP000545-PA
YLLQQYGPSVPVATIGR	SDS	AGAP000545-PA
DPATAGLVTEVQNIFGR	8MU	AGAP000548-PA	SG1b: salivary gland protein 1-like 2
KDPATAGLVTEVQNIFGR	8MU	AGAP000548-PA
QFGGTLLPLLNSAQVK	8MU	AGAP000548-PA
AASNALLQHPILNSSFDEPSESVIYK	2MU	AGAP000549-PA
GTVKPHPSLVAK	8MU	AGAP000549-PA
IAMENKVDLSK	8MU	AGAP000549-PA	2-oxoisovalerate dehydrogenase E2 component (dihydrolipoyl transacylase)
SILQIAQDLNALQER	EDTA, 2MU, 4MU, 8MU	AGAP000549-PA
APDFVFFAPR	PBS, EDTA, FP	AGAP000562-PA-PC	Moesin/ezrin/radixin homolog 1
FYPEDVAEELIQDITLR	PBS, EDTA, 2MU, 4MU, 8MU, FP	AGAP000562-PA-PC
IGFPWSEIR	PBS, EDTA, FP	AGAP000562-PA-PC
LQEQLNQVQAAK	FP	AGAP000562-PA-PC
NAILSDEIYCPPETSVLLASYAVQAR	PBS	AGAP000562-PA-PC
QQEREKLQLALAAR	EDTA, FP	AGAP000562-PA-PC
KPELTPVAIHAGR	PBS	AGAP000565-PA-PC	TRXR: thioredoxin reductase
LANAGVVTAEGGK	PBS	AGAP000565-PA-PC
VAVLDFVKPSPR	PBS	AGAP000565-PA-PC
VLGLHFLGPAAGEVIQGFAAALK	PBS	AGAP000565-PA-PC
YETVDEAGTATNGEDVFDTVLFAIGR	PBS	AGAP000565-PA-PC
YPDIPGAAEYGITSDDIFSLPQAPGR	PBS	AGAP000565-PA-PC
GYVVSGGVGQR	2MU, 4MU, 8MU, SDS	AGAP000570-PA
LDLQYPTAGVGAVVSYVEVVVQQSTAQGR	2MU, 4MU, 8MU, SDS	AGAP000570-PA
LVGLSSNQQSWPTPQDVR	2MU, 4MU, 8MU, SDS	AGAP000570-PA
QQIVYSVGAHSASER	4MU	AGAP000570-PA
ALLETLLQHQGEQNNDVYLIR	8MU	AGAP000607-PA	SG1c: salivary gland protein 1-like 3
FPAVIFSTDVR	8MU	AGAP000607-PA
LPAYLSEVSAR	8MU	AGAP000607-PA
QQWSAEGLDR	8MU	AGAP000607-PA
VEATVGQADAAVR	8MU	AGAP000607-PA
VEEPLYETLK	8MU	AGAP000607-PA
WLAELQAGTFHEVVEFAR	8MU	AGAP000607-PA
YKPDHAQYEGK	8MU	AGAP000607-PA
AAAGPAPDPSSQFCQQLLDDAQR	EDTA, 4MU, 8MU	AGAP000610-PA	SG1f: salivary gland protein 1-like 6
DGYVAAVYALSVR	8MU	AGAP000610-PA
DIPSVEER	8MU	AGAP000610-PA
EDLPVYQANR	EDTA, 4MU, 8MU	AGAP000610-PA
ENLTACQER	8MU	AGAP000610-PA
FVPYANALPQPAQR	8MU	AGAP000610-PA
GKVDQAVK	EDTA	AGAP000610-PA
KQLEELRGK	8MU	AGAP000610-PA
NALYIDLLLANIAIGETK	4MU, 8MU	AGAP000610-PA
QFDICEQFIGR	8MU	AGAP000610-PA
QLDALTDSR	8MU	AGAP000610-PA
QLQTSLATIELK	8MU	AGAP000610-PA
QLYDDLVR	8MU	AGAP000610-PA
RSLYQLAQR	8MU	AGAP000610-PA
SLHGGSMQPDGTCDNLWESFLSQFHQVR	8MU	AGAP000610-PA
SLYQLAQR	EDTA, 8MU	AGAP000610-PA
VLLSQIGDR	EDTA	AGAP000610-PA
VTIYQDQR	EDTA, 4MU, 8MU	AGAP000610-PA
FEYLLDFAR	8MU	AGAP000612-PA	SG1: salivary gland protein 1
LAFLSQNADAR	8MU	AGAP000612-PA
LAFYHQITAELR	8MU	AGAP000612-PA
QLYLGLFNPALK	8MU	AGAP000612-PA
ALFPQGSASSNYVNR	8MU	AGAP000622-PA-PB
LPSSVEEVPLVQQR	4MU	AGAP000622-PA-PB
LHPNNKR	SDS	AGAP000639-PA	tRNA dimethylallyltransferase
VLLSEGVKR	SDS	AGAP000639-PA
INTTAACAR	SDS	AGAP000649-PA	epimerase
VLEYGFQYR	SDS	AGAP000649-PA
EITALAPSTMK	8MU	AGAP000651-PA-PC	Actin5C: actin
LCYVALDFEQEMATAASSSSLEK	2MU	AGAP000651-PA-PC
MTQIMFETFNTPAMYVAIQAVLSLYASGR	4MU, 8MU, SDS	AGAP000651-PA-PC
QEYDESGPSIVHR	EDTA, 2MU, 4MU, 8MU, SDS, FP	AGAP000651-PA-PC
AGFAGDDAPR	PBS, EDTA, 2MU, 4MU, 8MU, SDS, FP	AGAP000651-PA-PC, AGAP001676-PA, AGAP005095-PA, AGAP011514-PA, AGAP011515-PA, AGAP011516-PA
AVFPSIVGRPR	EDTA, 2MU, 4MU, 8MU, SDS, FP	AGAP000651-PA-PC, AGAP001676-PA, AGAP005095-PA, AGAP011514-PA, AGAP011515-PA, AGAP011516-PA
DLTDYLMK	PBS, EDTA, 2MU, 4MU, 8MU, SDS, FP	AGAP000651-PA-PC, AGAP001676-PA, AGAP005095-PA, AGAP011514-PA, AGAP011515-PA, AGAP011516-PA
DLTDYLMKILTER	8MU, SDS	AGAP000651-PA-PC, AGAP001676-PA, AGAP005095-PA, AGAP011514-PA, AGAP011515-PA, AGAP011516-PA
GYSFTTTAER	PBS, EDTA, 2MU, 4MU, 8MU, SDS, FP	AGAP000651-PA-PC, AGAP001676-PA, AGAP005095-PA, AGAP011514-PA, AGAP011515-PA, AGAP011516-PA
IWHHTFYNELR	PBS, EDTA, 2MU, 4MU, 8MU, SDS, FP	AGAP000651-PA-PC, AGAP001676-PA, AGAP005095-PA, AGAP011514-PA, AGAP011515-PA, AGAP011516-PA
VAPEEHPVLLTEAPLNPK	PBS, EDTA, 2MU, 4MU, 8MU, SDS, FP	AGAP000651-PA-PC, AGAP001676-PA, AGAP005095-PA, AGAP011514-PA, AGAP011515-PA, AGAP011516-PA
GILTLK	4MU, 8MU, SDS	AGAP000651-PA-PC, AGAP001676-PA, AGAP005095-PA, AGAP011514-PA, AGAP011516-PA
RGILTLK	2MU, 4MU, 8MU, SDS	AGAP000651-PA-PC, AGAP001676-PA, AGAP005095-PA, AGAP011514-PA, AGAP011516-PA
CDVDIR	2MU, 8MU, SDS	AGAP000651-PA-PC, AGAP001676-PA, AGAP005095-PA, AGAP011515-PA, AGAP011516-PA
CDVDIRK	4MU, 8MU, SDS	AGAP000651-PA-PC, AGAP001676-PA, AGAP005095-PA, AGAP011515-PA, AGAP011516-PA
IIAPPER	8MU, SDS	AGAP000651-PA-PC, AGAP001676-PA, AGAP005095-PA, AGAP011515-PA, AGAP011516-PA
IIAPPERK	EDTA, 4MU, 8MU, SDS, FP	AGAP000651-PA-PC, AGAP001676-PA, AGAP005095-PA, AGAP011515-PA, AGAP011516-PA
IKIIAPPER	8MU, SDS	AGAP000651-PA-PC, AGAP001676-PA, AGAP005095-PA, AGAP011515-PA, AGAP011516-PA
SYELPDGQVITIGNER	PBS, EDTA, 2MU, 4MU, 8MU, SDS, FP	AGAP000651-PA-PC, AGAP001676-PA, AGAP005095-PA, AGAP011515-PA, AGAP011516-PA
TTGIVLDSGDGVSHTVPIYEGYALPHAILR	PBS, EDTA, 2MU, 4MU, 8MU, SDS, FP	AGAP000651-PA-PC, AGAP005095-PA, AGAP011514-PA, AGAP011515-PA, AGAP011516-PA
DSYVGDEAQSK	PBS, 2MU, 4MU, 8MU, SDS	AGAP000651-PA-PC, AGAP005095-PA, AGAP011514-PA, AGAP011516-PA
DSYVGDEAQSKR	4MU, 8MU	AGAP000651-PA-PC, AGAP005095-PA, AGAP011514-PA, AGAP011516-PA
HQGVMVGMGQK	4MU	AGAP000651-PA-PC, AGAP005095-PA, AGAP011516-PA
DLYANTVLSGGTTMYPGIADR	PBS, EDTA, 2MU, 4MU, 8MU, SDS, FP	AGAP000651-PA-PC, AGAP011516-PA
KDLYANTVLSGGTTMYPGIADR	8MU, SDS	AGAP000651-PA-PC, AGAP011516-PA
FSSVVQAYGR	SDS	AGAP000654-PA	RpS30: 40S ribosomal protein S30
DGEVVFGVAHIYASFNDTFVHVTDLSGK	4MU, 8MU	AGAP000655-PA, AGAP002346-PA
EEVQVSLGPQVR	4MU, 8MU	AGAP000655-PA, AGAP002346-PA
IEDVTPIPSDSTR	8MU	AGAP000655-PA, AGAP002346-PA
SLGITALHIK	4MU, 8MU	AGAP000655-PA, AGAP002346-PA
TPGPGAQSALR	4MU, 8MU	AGAP000655-PA, AGAP002346-PA
FPYTFSAK	8MU, SDS	AGAP000669-PA
LANSPANQAK	8MU, SDS	AGAP000669-PA
LAQFPIQHYFK	8MU, SDS	AGAP000669-PA
NQWIWR	SDS	AGAP000669-PA, AGAP007630-PA
TIGPILLR	SDS, FP	AGAP000697-PA
GLSNLIQDLILR	SDS, FP	AGAP000697-PA, AGAP000697-PA-PB
IAQTSER	FP	AGAP000697-PA, AGAP000697-PA-PB
LFVLANR	SDS, FP	AGAP000697-PA, AGAP000697-PA-PB
LITSLI	SDS, FP	AGAP000697-PA, AGAP000697-PA-PB
FLSFGGSSGGGGSGNFLFDIIR	SDS	AGAP000697-PA-PB
GDGYTEGIPGPVTR	FP	AGAP000697-PA-PB
LVSGSSGTEQSDEK	FP	AGAP000697-PA-PB
IFAFTPQFSDVNR	8MU	AGAP000708-PA	phosphorylase kinase alpha/beta subunit
VILGNLGDFINTSAITDLSFLGSQEDGYPDKLNPAVQAYLDEHLLR	8MU	AGAP000708-PA-PB
DPALLASNFTDILAFLSYSWR	8MU	AGAP000708-PB
AIIITINSFGTELSK	4MU	AGAP000721-PA	V-type H+-transporting ATPase subunit AC39
AIIITINSFGTELSKDDR	4MU	AGAP000721-PA
AVAEYYAEYAALFDGSGNNPGDK	4MU	AGAP000721-PA
AYLEAFYDFCK	4MU	AGAP000721-PA
IDNYIPIF	4MU	AGAP000721-PA
LHLQGTDYGQFLANEPSPLAVSVIDDK	4MU	AGAP000721-PA
NIVWIAECVAQK	4MU	AGAP000721-PA
AFLHLPSEIVPSTLK	8MU	AGAP000739-PA	RpS10: 40S ribosomal protein S10
DFYAPK	8MU	AGAP000739-PA
EGVLVAQK	8MU	AGAP000739-PA
HPELENIPNLHVIK	8MU	AGAP000739-PA
HYYWYLTNEGIEYLR	8MU	AGAP000739-PA
VAIYEYLFK	8MU	AGAP000739-PA
AEGGQEDSNENVPQNYPVR	FP	AGAP000745-PA	CPR162 RR-2 family
APPVQTIR	FP	AGAP000745-PA
FQPQPQPQQQYYFIQPQGPPQGAPGQIDAFLR	FP	AGAP000745-PA
LGDVVLVASSDEDYGGGQYGAPVAAARPR	FP	AGAP000745-PA
QQNELQFINSQQLFAQQLELQQSQLR	FP	AGAP000745-PA
QYYAAPQR	FP	AGAP000745-PA
STTAAPVAAR	FP	AGAP000745-PA
VLAAPSSAEYVDSAEDAQQDNR	FP	AGAP000745-PA
KGSLAQIK	SDS	AGAP000747-PA-PB	mitogen-activated protein kinase kinase kinase 5
QILEGLK	SDS	AGAP000747-PA-PB
APIQLVDQR	FP	AGAP000788-PA
IILLAEGR	PBS	AGAP000792-PA	adenosylhomocysteinase
WAACNIYSTQNEVAAALAESGVPIFAWR	PBS	AGAP000792-PA
GEFGLYVVSDGSSRPYR	4MU, 8MU, SDS	AGAP000794-PA-PC	NADH dehydrogenase (ubiquinone) Fe-S protein 2
IIDQCLNQMPAGEIK	2MU, 4MU	AGAP000794-PA-PC
ILNHIMAVGTHALDVGALTPFFWLFEER	4MU, 8MU, SDS	AGAP000794-PA-PC
LDEVEDVLTTNR	2MU, 4MU, 8MU, SDS	AGAP000794-PA-PC
LFTQGYQVPPGATYTAVEAPK	4MU, 8MU, SDS	AGAP000794-PA-PC
LLNIDIPLR	2MU, 4MU, 8MU, SDS	AGAP000794-PA-PC
MHAAYIRPGGVSQDLPLGLLDDIYEFASK	4MU, 8MU, SDS	AGAP000794-PA-PC
SQPYDAYDLVEFDVPIGTK	4MU, 8MU, SDS	AGAP000794-PA-PC
TVDIGVVSAEDALNYGFSGVMLR	2MU, 4MU, 8MU, SDS	AGAP000794-PA-PC
TYTQALPYFDR	2MU, 4MU, 8MU, SDS	AGAP000794-PA-PC
APGFAHLAALDK	4MU, 8MU	AGAP000794-PA-PC, AGAP006891-PA
LVLELDGETVMR	4MU, 8MU, SDS	AGAP000794-PA-PC, AGAP006891-PA
VLFAEITR	2MU, 4MU, 8MU, SDS	AGAP000794-PA-PC, AGAP006891-PA
ADECSNAGTYK	PBS	AGAP000815-PA	INTB: integrin beta subunit
FEFSYNDSDQDK	PBS	AGAP000815-PA
GQCVCGVCVCER	PBS	AGAP000815-PA
NTNGALQQTNR	PBS	AGAP000815-PA
RPNPDELIDGR	PBS	AGAP000815-PA
TTCSQCIQTTNCR	PBS	AGAP000815-PA
VVVTAQENR	PBS	AGAP000815-PA
FGAAYTQEDGTDFKEETDEQGNR	FP	AGAP000820-PA	CPR125: cuticular protein RR-1 family 125
GSYSYVDPTGQR	FP	AGAP000820-PA
NGFQASGDHLPVAPPAPPQPAPQPQYQPQPQYQPQPQYNGGR	FP	AGAP000820-PA
SYDDDGQYDPR	FP	AGAP000820-PA
TAAILSEQR	FP	AGAP000820-PA
TISYVAGK	FP	AGAP000820-PA
TPDGYSYTFNK	FP	AGAP000820-PA
TPDGYSYTFNKV	FP	AGAP000820-PA
YQSGDGK	FP	AGAP000820-PA
QYLWSVVPLFGFGVGWFLDR	SDS	AGAP000849-PA	NADH dehydrogenase (ubiquinone) 1 beta subcomplex 1
FPWGEGNK	8MU	AGAP000851-PA	cytochrome c oxidase subunit 6a, mitochrondrial
HQEEHGHPRPEFVK	8MU	AGAP000851-PA
LSFFVAVPAVGLCMLNAYLK	8MU	AGAP000851-PA
RFPWGEGNK	8MU	AGAP000851-PA
SLFHNPHTNALPDGYEH	8MU	AGAP000851-PA
ADGQGDWWYDWDTQQK	PBS	AGAP000862-PA	alpha 1,3-glucosidase
GPEGLALDFTFPQAK	PBS	AGAP000862-PA
LLPFWYTAFYEHER	PBS	AGAP000862-PA
QPTAATLYTDASGAASGR	PBS	AGAP000862-PA
SLEPQTSEFEVLPQSLQQFK	PBS	AGAP000862-PA
VQEALVQEPQYASTK	PBS	AGAP000862-PA
WYQTGAFQPFFR	PBS	AGAP000862-PA
YYADQYLLTNFR	PBS	AGAP000862-PA
FAHSFFFPDPLR	FP	AGAP000879-PA	Yellow protein
GDYVPTNGLPVGIER	FP	AGAP000879-PA
IDDEETVWVISDR	PBS, FP	AGAP000879-PA
IFSAPLSTLVAGTVCDVQAGQFGAIQPK	FP	AGAP000879-PA
LFVSVPR	FP	AGAP000879-PA
MPVFLIADLDYSDVNFR	FP	AGAP000879-PA
TLYFSPLASHR	FP	AGAP000879-PA
YSWQQLDFVFPNQR	PBS, FP	AGAP000879-PA
APFGAVNR	8MU	AGAP000883-PA	elongation factor 1-gamma
LSPDWQVDYEVYDWK	8MU	AGAP000883-PA
VLIAAQYSGTPVK	8MU	AGAP000883-PA
YLTESNAIAYYVANEQLR	8MU	AGAP000883-PA
FGEIGLLNR	FP	AGAP000885-PA	aminopeptidase N
FVWNVGLLENFPLLVR	SDS	AGAP000891-PA	Phosphatidylinositide phosphatase SAC1
ASVLESLR	SDS	AGAP000901-PA	alanine transaminase
ILVVINPGNPTGQVLSR	4MU, 8MU, SDS, FP	AGAP000901-PA
EITFENAEELTEEGLPFLILFYAPGDLESIKDYK	PBS, EDTA, FP	AGAP000909-PA	Endoplasmic reticulum resident protein 44 precursor
AALVNVPPTEVTTLDSGLR	4MU, 8MU, SDS	AGAP000935-PA	mitochondrial processing peptidase
AVEILSDIIQHSK	2MU, 4MU, 8MU	AGAP000935-PA
CPAVAAVGPVENLPDYVR	SDS	AGAP000935-PA
DTGLWGIYFVCDPLK	4MU, 8MU	AGAP000935-PA
IDSVTAQNVR	2MU, 4MU, 8MU, SDS	AGAP000935-PA
IPLHELEQR	SDS	AGAP000935-PA
IVLAAAGGVR	4MU, 8MU, SDS	AGAP000935-PA
LAEQALGK	4MU, 8MU	AGAP000935-PA
LCTMVTEGEVER	2MU	AGAP000935-PA
LGEAEIER	2MU, 4MU, 8MU, SDS	AGAP000935-PA
RIPLHELEQR	4MU, 8MU, SDS	AGAP000935-PA
SDLQQYIDAHYK	4MU, 8MU	AGAP000935-PA
SQTDLELEVENMGAHLNAYTSR	4MU	AGAP000935-PA
TNMLLQLDGTTPICEDIGR	4MU	AGAP000935-PA
VASEDSGSQTATVGLWIDAGSR	2MU, 4MU, 8MU	AGAP000935-PA
EQTVFYAK	4MU, 8MU	AGAP000935-PA, AGAP001767-PA
NIQSIGK	4MU, 8MU	AGAP000935-PA, AGAP001767-PA
FDVSQYAPEEIVVK	4MU	AGAP000941-PA-PB
LGDFSVIDTEFSSIR	4MU	AGAP000941-PA-PB
DGLISFAEFQAFEGLLCTPDALYK	8MU	AGAP000958-PA	calcium-binding mitochondrial carrier protein Aralar1
FTLGSVAGAVGATAVYPIDLVK	8MU	AGAP000958-PA
IYLNATSGNR	8MU	AGAP000958-PA
SFLGQSYNEESIK	2MU	AGAP000958-PA
SSPQFGVTLVTYELLQR	8MU	AGAP000958-PA
IEMEITELVEK	PBS, 2MU	AGAP000969-PA-PE	tropomodulin
IFPAEAPNTTDPEETIQR	PBS, 2MU, 4MU	AGAP000969-PA-PE
LGLHLEFNDAR	PBS, EDTA	AGAP000969-PA-PE
LVEVNLNNIK	PBS, EDTA, 2MU, 4MU, FP	AGAP000969-PA-PE
SLLTQMTIEEFR	PBS, EDTA, 2MU	AGAP000969-PA-PE
SNTHLEVLSLTNVGLTDR	PBS, EDTA, 2MU	AGAP000969-PA-PE
TALMLAAALEQNHALR	PBS	AGAP000969-PA-PE
TISDEQFDKLFEALK	PBS, EDTA, 2MU, 4MU	AGAP000969-PA-PE
VLNVETNFISPTVIVTLVK	PBS, EDTA, 2MU, 4MU, 8MU, FP	AGAP000969-PA-PE
CPQSVPSGTVAAR	FP	AGAP000986-PA	CPAP3-D1 cuticle protein
IHGCNWPDQLLDSCNPEAVVGFK	FP	AGAP000986-PA
NLGYLTSEQALADFALVLR	2MU	AGAP000994-PA	lysosomal Pro-X carboxypeptidase
RPILLFDEPDTAVGR	4MU, 8MU	AGAP001023-PA-PF	myofilin variant B
IIPLLVIQIEALEDIVELVTVLKPVLLSTVQDGSAAYDAR	8MU	AGAP001032-PA-PB	Interferon-related developmental regulator 1
DMEISDLNAQVNDLR	4MU	AGAP001053-PA, AGAP001053-PE, AGAP001053-PH
INSLEEEKYDLEYVVK	4MU	AGAP001053-PA, AGAP001053-PE, AGAP001053-PH
NVEDANEDQARK	PBS	AGAP001053-PA, AGAP001053-PE, AGAP001053-PH
EFTLEEEDKEK	PBS, 8MU	AGAP001053-PA-PB, AGAP001053-PD-PE, AGAP001053-PG
KEFTLEEEDKEK	PBS	AGAP001053-PA-PB, AGAP001053-PD-PE, AGAP001053-PG
VKEEAAEAVEAEA	PBS	AGAP001053-PA-PB, AGAP001053-PD-PE, AGAP001053-PG
AAEFNFR	2MU, 4MU, 8MU	AGAP001053-PA-PH
KAAEFNFR	4MU, 8MU	AGAP001053-PA-PH
RIIEER	4MU	AGAP001053-PA-PH
NVEDANEAELQTICK	EDTA, 2MU	AGAP001053-PB, AGAP001053-PF
DWEISDLNAQVNDLR	2MU, 4MU, 8MU, SDS	AGAP001053-PC-PD, AGAP001053-PG
KRDWEISDLNAQVNDLR	4MU, 8MU	AGAP001053-PC-PD, AGAP001053-PG
NVEDANEDQLK	PBS, 4MU	AGAP001053-PC-PD, AGAP001053-PG
NVEDANEDQLKDIVK	2MU, 4MU, 8MU	AGAP001053-PC-PD, AGAP001053-PG
WDLEYEVR	2MU, 4MU, 8MU, SDS	AGAP001053-PC-PD, AGAP001053-PG
AEYILEEISIACNK	4MU	AGAP001065-PA-PH	glycine hydroxymethyltransferase
AGVIFFR	8MU, SDS	AGAP001065-PA-PH
AYQEQVIK	4MU	AGAP001065-PA-PH
GYSVATGGTDVHLVLVDLRPVAITGAR	4MU, 8MU	AGAP001065-PA-PH
LSPEEWGCNVQPYSGSPANFAVYTALIEPHGR	SDS	AGAP001065-PA-PH
VIIAGISCYSR	4MU, 8MU	AGAP001065-PA-PH
YYGGNEFIDQIELLAQK	4MU, 8MU, SDS	AGAP001065-PA-PH
IILSTILR	8MU	AGAP001076-PA-PC	CYP4G16: cytochrome P450
KMQKENGK	4MU, 8MU, SDS	AGAP001076-PA-PD
SFIDLFNENSR	SDS	AGAP001076-PA-PD
CYDLIDLLGSLK	PBS	AGAP001127-PA	P37NB protein
ELNFLVFVPLK	PBS	AGAP001127-PA
ILEIPIGIFAELQSLNFINLR	PBS	AGAP001127-PA
NIFDDLDSLTTLDLSNNR	PBS	AGAP001127-PA
CIADLGALAAR	4MU, 8MU	AGAP001138-PA	F-type H+-transporting ATPase subunit b
ENNIQQLTQAIEDEK	4MU, 8MU, SDS	AGAP001138-PA
ENNIQQLTQAIEDEKK	8MU	AGAP001138-PA
EVDKIEDEWK	4MU, 8MU	AGAP001138-PA
FGPSLAAYLDK	4MU, 8MU, SDS	AGAP001138-PA
FGPSLAAYLDKEVDKIEDEWK	4MU, 8MU	AGAP001138-PA
HMVDWIVSNVVK	4MU	AGAP001138-PA
KENVALQLEAAYR	8MU	AGAP001138-PA
KRLDYQVER	8MU	AGAP001138-PA
LDYQVER	4MU, 8MU, SDS	AGAP001138-PA
LGFLPEEWFTFFYNK	4MU, 8MU, SDS	AGAP001138-PA
RLDYQVER	4MU, 8MU, SDS	AGAP001138-PA
SITPDQEKENLNK	4MU, 8MU	AGAP001138-PA
ELYGNSPGTTFDNIVK	8MU	AGAP001141-PA-PB
QIIQQFLNELVWR	8MU	AGAP001141-PA-PB
AAFDDAIAELDTLSEESYK	PBS, 2MU, 4MU, 8MU, SDS, FP	AGAP001151-PA	14-3-3 protein epsilon
AAFDDAIAELDTLSEESYKDSTLIMQLLR	PBS, EDTA, 2MU, 4MU, 8MU, FP	AGAP001151-PA
DAAENSLVAYK	2MU, 4MU, 8MU, SDS	AGAP001151-PA
DICSDILEVLDK	PBS, EDTA, 2MU, 4MU, 8MU, SDS, FP	AGAP001151-PA
DICSDILEVLDKHLIPCATTGESK	8MU	AGAP001151-PA
HLIPCATTGESK	2MU, 4MU, 8MU	AGAP001151-PA
IISSIEQK	2MU	AGAP001151-PA
IISSIEQKEENK	2MU, 4MU, 8MU	AGAP001151-PA
KDAAENSLVAYK	8MU	AGAP001151-PA
VASMDVELTVEER	PBS, 2MU, 8MU	AGAP001151-PA
YLAEFATGGDR	PBS, 2MU, 4MU, 8MU, SDS	AGAP001151-PA
YLAEFATGGDRK	4MU, 8MU, SDS	AGAP001151-PA
DSTLIMQLLR	4MU, 8MU	AGAP001151-PA, AGAP007643-PA-PD
NLLSVAYK	PBS, EDTA, 2MU, 4MU, 8MU, SDS	AGAP001151-PA, AGAP007643-PA-PD
ELLDLLTSFLR	SDS	AGAP001157-PA
AAPISPLATIWGSLFAK	SDS	AGAP001161-PA, AGAP012982-PA, AGAP012985-PA, AGAP013149-PA
FVLTAGHCVPSAISPDGFPEAVAGEHDFSQYDAGVQR	PBS	AGAP001199-PA	serine protease
IAEMYVHEDYEGSVGPNDIAIFR	PBS	AGAP001199-PA
IVGGEEAIAHEFPYQISLQWNYNNDEQDPFHFCGGSLIAEK	PBS	AGAP001199-PA
TTLPIMDLEVCR	PBS	AGAP001199-PA
VDKPFHLNR	PBS	AGAP001199-PA
VSYFIDWINDK	PBS, 2MU	AGAP001199-PA
VSYFIDWINDKINN	PBS	AGAP001199-PA
CTEVFRAR	SDS	AGAP001200-PA-PB	glycogen debranching enzyme
DAVWWWLYTIK	PBS	AGAP001200-PA-PB
GLTLLTGR	PBS	AGAP001200-PA-PB
ILQTHLNELQR	PBS, SDS	AGAP001200-PA-PB
LGITSLIR	SDS	AGAP001200-PA-PB
VHFDTLQSLVR	SDS	AGAP001200-PA-PB
EIVDVVLDR	PBS, EDTA, 2MU, 4MU, 8MU, SDS, FP	AGAP001218-PA, AGAP001219-PA	Tubulin alpha-4A chain
EDAANNYAR	4MU, 8MU, SDS	AGAP001218-PA, AGAP001219-PA, AGAP003237-PA, AGAP010971-PA
AFVHWYVGEGMEEGEFSEAR	4MU, 8MU, SDS, FP	AGAP001218-PA, AGAP001219-PA, AGAP007122-PA, AGAP010971-PA
AVCMLSNTTAIAEAWAR	4MU, 8MU, SDS	AGAP001218-PA, AGAP001219-PA, AGAP010971-PA
AVFVDLEPTVVDEVR	PBS, 2MU, 4MU, 8MU, SDS, FP	AGAP001218-PA, AGAP001219-PA, AGAP010971-PA
DVNAAIATIK	2MU, 4MU, 8MU, SDS, FP	AGAP001218-PA, AGAP001219-PA, AGAP010971-PA
EDLAALEK	4MU, 8MU, SDS	AGAP001218-PA, AGAP001219-PA, AGAP010971-PA
FDGALNVDLTEFQTNLVPYPR	PBS, 4MU, 8MU, SDS, FP	AGAP001218-PA, AGAP001219-PA, AGAP010971-PA
GHYTIGK	8MU	AGAP001218-PA, AGAP001219-PA, AGAP010971-PA
IHFPLVTYAPVISAEK	8MU, SDS	AGAP001218-PA, AGAP001219-PA, AGAP010971-PA
LADQCTGLQGFLIFHSFGGGTGSGFTSLLMER	8MU	AGAP001218-PA, AGAP001219-PA, AGAP010971-PA
LIGQIVSSITASLR	PBS, EDTA, 2MU, 4MU, 8MU, SDS, FP	AGAP001218-PA, AGAP001219-PA, AGAP010971-PA
LSVDYGK	8MU, SDS	AGAP001218-PA, AGAP001219-PA, AGAP010971-PA
LSVDYGKK	8MU	AGAP001218-PA, AGAP001219-PA, AGAP010971-PA
NLDIERPTYTNLNR	4MU, 8MU, SDS	AGAP001218-PA, AGAP001219-PA, AGAP010971-PA
QLFHPEQLITGK	4MU, 8MU, SDS, FP	AGAP001218-PA, AGAP001219-PA, AGAP010971-PA
QLFHPEQLITGKEDAANNYAR	8MU, SDS	AGAP001218-PA, AGAP001219-PA, AGAP010971-PA
TIGGGDDSFNTFFSETGAGK	4MU, 8MU, SDS, FP	AGAP001218-PA, AGAP001219-PA, AGAP010971-PA
TIQFVDWCPTGFK	4MU, 8MU, SDS, FP	AGAP001218-PA, AGAP001219-PA, AGAP010971-PA
VGINYQPPTVVPGGDLAK	4MU, 8MU, SDS	AGAP001218-PA, AGAP001219-PA, AGAP010971-PA	UTP--glucose-1-phosphate uridylyltransferase
DLDHLLETVEESR	PBS	AGAP001257-PA-PB
EYCFLSNIDNLGATVDIK	8MU	AGAP001257-PA-PB
FLQEDGPSVEWDR	8MU	AGAP001257-PA-PB
GTVIIIANHGDR	8MU	AGAP001257-PA-PB
IDIPAGAILENK	8MU	AGAP001257-PA-PB
LLEIAQVPK	8MU	AGAP001257-PA-PB
TSDLLLVMSNLYSLK	PBS	AGAP001257-PA-PB
IDNADELLDGFLEGFQDENAQVQLQLLTAVVK	SDS	AGAP001267-PA	Adaptor-related protein complex 2, beta 1 subunit
LANQSNIAQVLSELKEYATEVDVDFVR	SDS	AGAP001267-PA
LSPGSSDATLSLK	PBS	AGAP001267-PA
LTNNIWVLLELK	PBS	AGAP001267-PA
NSFGLVPSAPLQVAPLQPSQSVDTSLALGTTGPVQR	PBS	AGAP001267-PA
SVEVGAIIFAAYEQIIR	PBS, EDTA	AGAP001267-PA
LGVVQPLLSFIQPEIPIPFLR	8MU, SDS	AGAP001273-PA	Karyopherin (importin) alpha 4
ENLLRVK	2MU	AGAP001287-PB
QLESGGNGVK	2MU	AGAP001287-PB
QTINMLSPVK	2MU	AGAP001287-PB
ATGAEASVIYVPPPGAAK	4MU	AGAP001312-PA	succinyl-CoA synthetase alpha subunit
LVGGVSPGK	4MU	AGAP001312-PA
AADYLMQYNQGIK	4MU, 8MU	AGAP001312-PA-PB
AKPVVSFIAGLSAPPGR	8MU	AGAP001312-PA-PB
GIILIGEIGGVAEEK	2MU, 4MU, 8MU	AGAP001312-PA-PB
LVGPNCPGIIAPEQCK	4MU, 8MU	AGAP001312-PA-PB
DIAAYIK	2MU	AGAP001335-PA	dynein light chain LC8-type
KEFDKK	2MU	AGAP001335-PA
YNIEKDIAAYIK	2MU	AGAP001335-PA
AILQSGSPTAPWALVSR	PBS	AGAP001356-PA	ACE1: acetylcholinesterase
EEFLQAVR	PBS	AGAP001356-PA
ELNPYVNGAAR	PBS	AGAP001356-PA
ESNSDANDNDPLVVNTDK	PBS	AGAP001356-PA
GITVDAPSGK	PBS	AGAP001356-PA
LAEAVGCPHEPSK	PBS	AGAP001356-PA
LSDAVECLR	PBS	AGAP001356-PA
MVGDYHFTCNVNEFAQR	PBS	AGAP001356-PA
TEILTGSNTEEGYYFIIYYLTELLR	PBS	AGAP001356-PA
TGNPNPNTASSEFPEWPK	PBS	AGAP001356-PA
VASLGFLFLGTPEAPGNAGLFDQNLALR	PBS	AGAP001356-PA
VTLFGESAGAVSVSLHLLSALSR	PBS	AGAP001356-PA
LDNYFQPANVEELLK	8MU	AGAP001374-PA	trio: TRIO salivary gland protein
LPDGSKPGADTLPNIVNFIAQLPSDELR	8MU	AGAP001374-PA
AAQAELSSSLLATSQELGQIVR	FP	AGAP001376-PA	SRPN17: serine protease inhibitor (serpin) 17
ALTPQADQEPITK	PBS	AGAP001377-PA	SRPN11: serine protease inhibitor (serpin) 11
FTAQDLLTILTEIEQDEPSK	PBS	AGAP001377-PA
LASETINNWAR	PBS	AGAP001377-PA
AQNLLNR	PBS, 2MU	AGAP001381-PA	laminin, beta 1
CAESGGFCTCK	PBS	AGAP001381-PA
CAPGTYGFGPEGCK	PBS	AGAP001381-PA
CDVCADNYYGNPEKPGGQCQSCDCSNNVDPK	PBS	AGAP001381-PA
CENGALTLSEK	PBS	AGAP001381-PA
CFLCDTR	PBS	AGAP001381-PA
CLQCLYNTEGDHCEYCR	PBS	AGAP001381-PA
DADFTGPGFIR	2MU, 4MU	AGAP001381-PA
DGFYGDALR	PBS	AGAP001381-PA
DNDCDLITGQCNCHPNTYGR	PBS	AGAP001381-PA
ECDQCQPGFWNFPNCQICECNGHTPTCNSK	PBS	AGAP001381-PA
EIEAIGGEIDR	PBS, 4MU	AGAP001381-PA
EIQNLEAELNDLTGK	PBS, 2MU, 4MU	AGAP001381-PA
EKEELADDILR	PBS	AGAP001381-PA
ELIEQVMSYTLQLDPEQIDDLAQK	PBS	AGAP001381-PA
ESFPHAPLVAR	PBS, 4MU	AGAP001381-PA
GLNCEECEDFFNDLPWKPALGK	PBS, 2MU	AGAP001381-PA
GQYCDECIENHWK	PBS	AGAP001381-PA
GSCSCYGHASR	2MU	AGAP001381-PA
GSLDDGICDSIADEENGIVAGACHCK	PBS	AGAP001381-PA
HEPYDDNPTAQILIDSIVLIPR	PBS, 2MU, 4MU	AGAP001381-PA
HGDPCDEFCGGAGCK	PBS	AGAP001381-PA
IASGEGCEACDCDPVGALSEQCNPYDGQCSCKPGFGGR	PBS	AGAP001381-PA
IGQIIYK	PBS, 2MU, 4MU	AGAP001381-PA
IQDAVSHLVNVESIIR	PBS, 2MU, 4MU	AGAP001381-PA
ITFYLQTIQTNAER	PBS, 2MU, 4MU	AGAP001381-PA
ITVDTTTQLSALQSMDDIYK	PBS	AGAP001381-PA
KLGATGAYK	4MU	AGAP001381-PA
KLQETDSNIK	PBS, 4MU	AGAP001381-PA
LANIEIVNLGR	PBS, 2MU, 4MU	AGAP001381-PA
LEASSTCGTVRPER	PBS, 2MU, 4MU	AGAP001381-PA
LHSLGDNLLDDRDEIQEK	2MU	AGAP001381-PA
LQETDSNIK	PBS	AGAP001381-PA
NGEVIYR	PBS, 2MU, 4MU	AGAP001381-PA
NHENNEAAFLK	PBS, 4MU	AGAP001381-PA
QANADIASAK	PBS	AGAP001381-PA
QCNQCEAYFWGDPNVECKPCECNAYGSATQQCDR	PBS	AGAP001381-PA
TANESLTAQAR	PBS	AGAP001381-PA
TGECLHCQDFTQGWK	PBS	AGAP001381-PA
TWHVYK	PBS	AGAP001381-PA
VHPCEQSSCYPATGNLLIGR	PBS, 2MU	AGAP001381-PA
YCIVSHLEEK	PBS, 2MU	AGAP001381-PA
YQEELNDLNGNMPDLNQR	PBS	AGAP001381-PA
YSGVEPSKNGEVIYR	PBS	AGAP001381-PA
YTGQCPCLR	PBS	AGAP001381-PA
YYYAISNMIVR	PBS, 2MU, 4MU	AGAP001381-PA
ALQSVGQIVGEVLK	4MU	AGAP001407-PA	26S proteasome regulatory subunit T4
EVIELPLLNPELFLR	4MU, 8MU, SDS	AGAP001407-PA
TVADASREK	8MU	AGAP001407-PA
NLLLFACHITNTTAQALQGAR	SDS	AGAP001417-PA-PB	Brain protein 44-like protein
ATQQGQPAPAVTVQAK	4MU, 8MU	AGAP001419-PA-PD
AQVTLDSILK	4MU	AGAP001420-PA	2,3-bisphosphoglycerate-dependent phosphoglycerate mutase
AVKEAGLK	8MU	AGAP001420-PA
ESGQTSIPIQK	8MU	AGAP001420-PA
FDIAHTSLLTR	8MU	AGAP001420-PA
NIIIAAHGNSLR	4MU, 8MU	AGAP001420-PA
TLPYWNDVIIPQLK	4MU, 8MU	AGAP001420-PA
YGEEQVLIWR	4MU, 8MU	AGAP001420-PA
EVSDGIIAPGYTEEALEVLR	SDS	AGAP001423-PA	Bifunctional purine biosynthesis protein
QLTGVSLGSDAFFPFR	8MU, SDS	AGAP001423-PA
VVNASPGFINLCDALNGWQLVR	8MU, SDS	AGAP001423-PA
YELAQLVVCNLYPFGLTISKPDVTIADAVENIDIGGVTLLR	8MU	AGAP001423-PA
EGFTLNESEESK	8MU	AGAP001424-PA	heat shock protein 90kDa beta
ELISNASDALDK	8MU	AGAP001424-PA
FTFQAEVNR	8MU	AGAP001424-PA
GVVDSDDLPLNVSR	4MU, 8MU	AGAP001424-PA
LIINSLYR	8MU	AGAP001424-PA
LLSLTDPSVLDSNR	8MU	AGAP001424-PA
QDLVNNLGTIAK	4MU, 8MU	AGAP001424-PA
QDNIYFIAGPNR	8MU	AGAP001424-PA
SGFQLPETADFADSVER	8MU	AGAP001424-PA
LVINHIQVNR	8MU, SDS	AGAP001459-PA-PC	RpL17: 60S ribosomal protein L17
SAEFLLQLLK	4MU, 8MU, SDS	AGAP001459-PA-PC
MLDPDDLINTPKPDER	PBS, 4MU	AGAP001497-PA-PB	Alpha-actinin, sarcomeric
AAPFNNWLDGAR	PBS, EDTA, 2MU, 4MU, 8MU, SDS, FP	AGAP001497-PA-PC
AAPFNNWLDGAREDLVDMFIVHTMEEIQGLIQAHDQFK	PBS	AGAP001497-PA-PC
ADTHEDWTK	PBS, 4MU	AGAP001497-PA-PC
AFEEWLLAETMR	PBS, EDTA, 2MU, 4MU, 8MU, SDS	AGAP001497-PA-PC
AFEEWLLAETMRLER	4MU, SDS	AGAP001497-PA-PC
AGTSIENIEDDFR	PBS, EDTA, 2MU, 4MU, 8MU, SDS	AGAP001497-PA-PC
AGTSIENIEDDFRNGLK	PBS, 4MU, 8MU	AGAP001497-PA-PC
AKLETNFNTLQTK	PBS, EDTA, 2MU, 4MU, 8MU, SDS	AGAP001497-PA-PC
ALDFIASK	PBS, 2MU, 4MU, 8MU, SDS	AGAP001497-PA-PC
ANAVGPWIER	PBS, EDTA, 2MU, 4MU, 8MU, SDS, FP	AGAP001497-PA-PC
ATLGEADKEFNVIIGLVR	PBS, EDTA, 2MU, 4MU, 8MU, SDS, FP	AGAP001497-PA-PC
DAEAIVK	PBS, 2MU, 4MU, 8MU	AGAP001497-PA-PC
DAEAIVKQEQVPGGLVNPYTTLSADLISR	PBS, 4MU, SDS	AGAP001497-PA-PC
DGLAFCALIHR	PBS, 2MU, 4MU, 8MU, SDS	AGAP001497-PA-PC
DKQGDMDFQR	PBS	AGAP001497-PA-PC
DNPLENLNTAFDVAEK	PBS, EDTA, 2MU, 4MU, 8MU, SDS, FP	AGAP001497-PA-PC
DQTLANELR	PBS, EDTA, 2MU, 4MU, 8MU, SDS	AGAP001497-PA-PC
DQTLANELRK	PBS, 2MU, 4MU, 8MU	AGAP001497-PA-PC
EDLVDMFIVHTMEEIQGLIQAHDQFK	PBS, 2MU, 4MU, 8MU	AGAP001497-PA-PC
EEMLQSQDFR	PBS	AGAP001497-PA-PC
EFNVIIGLVR	PBS, 2MU, 4MU	AGAP001497-PA-PC
EGLLDPAWEK	PBS, 2MU, 4MU, 8MU	AGAP001497-PA-PC
EGLLLWCQR	PBS, 4MU	AGAP001497-PA-PC
ELPPDQAEYCIQR	PBS, 4MU, SDS	AGAP001497-PA-PC
ESTDTDTAEQVIDSFR	PBS, EDTA, 2MU, 4MU, 8MU, SDS, FP	AGAP001497-PA-PC
EYEQAVYAYKPSIEELEK	PBS, 2MU, 4MU	AGAP001497-PA-PC
FAIQDISVEEMTAK	PBS, 2MU, 4MU, 8MU, SDS	AGAP001497-PA-PC
GITQEQLTEFR	PBS, EDTA, 2MU, 4MU, 8MU, SDS	AGAP001497-PA-PC
GKEEMLQSQDFR	PBS, 4MU	AGAP001497-PA-PC
HEAFESDLAAHQDR	PBS, 4MU	AGAP001497-PA-PC
HKADTHEDWTK	4MU	AGAP001497-PA-PC
HRPDLIDYSK	PBS, 2MU, 4MU, 8MU, SDS	AGAP001497-PA-PC
IANVNK	4MU, 8MU	AGAP001497-PA-PC
ICDQWDR	PBS, 2MU, 4MU, SDS	AGAP001497-PA-PC
ICDQWDRLGALTQR	8MU, SDS	AGAP001497-PA-PC
IDLLHLEFAK	PBS, EDTA, 2MU, 4MU, 8MU, SDS, FP	AGAP001497-PA-PC
IHQAVQESMIFENR	PBS, 2MU, 4MU, 8MU, SDS	AGAP001497-PA-PC
ILASDRPYILPDELR	PBS, 2MU, 4MU, 8MU, SDS	AGAP001497-PA-PC
ILASDRPYILPDELRR	PBS, 4MU, 8MU, SDS	AGAP001497-PA-PC
ILAVVDPNASGYVQFDAFLDFMTR	PBS, 4MU, 8MU, SDS	AGAP001497-PA-PC
KAGTSIENIEDDFR	PBS	AGAP001497-PA-PC
KHEAFESDLAAHQDR	PBS, 4MU, 8MU	AGAP001497-PA-PC
KKHEAFESDLAAHQDR	PBS	AGAP001497-PA-PC
KLEEYR	PBS, 4MU, SDS	AGAP001497-PA-PC
KWSEVR	4MU, 8MU	AGAP001497-PA-PC
LAPEEFK	PBS, 4MU, 8MU, SDS	AGAP001497-PA-PC
LASDLLEWIR	PBS, EDTA, 2MU, 4MU, 8MU, SDS, FP	AGAP001497-PA-PC
LASDLLEWIRR	4MU, SDS	AGAP001497-PA-PC
LEHLAQK	PBS, 4MU, 8MU, SDS	AGAP001497-PA-PC
LETNFNTLQTK	PBS, EDTA, 2MU, 4MU, 8MU, SDS	AGAP001497-PA-PC
LKEYEQAVYAYKPSIEELEK	PBS, EDTA, 2MU, 4MU, 8MU, SDS, FP	AGAP001497-PA-PC
LMEEYER	4MU	AGAP001497-PA-PC
LMLLLEVISGETLPKPDR	PBS, 4MU, 8MU	AGAP001497-PA-PC
LSKDNPLENLNTAFDVAEK	PBS, 4MU	AGAP001497-PA-PC
LSNRPAYMPTEGK	PBS, 2MU, 4MU, SDS	AGAP001497-PA-PC
LVSIGAEEIVDGNLK	PBS, EDTA, 2MU, 4MU, 8MU, FP	AGAP001497-PA-PC
MTLGMIWTIILR	PBS, 2MU, 4MU, 8MU, SDS	AGAP001497-PA-PC
MVSDITNSWK	PBS, 2MU, 4MU	AGAP001497-PA-PC
NINEVENQILTR	PBS, EDTA, 2MU, 4MU, 8MU, SDS, FP	AGAP001497-PA-PC
NVNVQNFHLSFK	PBS, 2MU, 4MU, 8MU, SDS	AGAP001497-PA-PC
QEQVPGGLVNPYTTLSADLISR	PBS, EDTA, 2MU, 4MU, 8MU, SDS, FP	AGAP001497-PA-PC
QGLDEAER	PBS	AGAP001497-PA-PC
QMDAVTAIGMGISGSLEEQLHR	PBS, EDTA, 2MU, 4MU	AGAP001497-PA-PC
QQNNEMLR	PBS	AGAP001497-PA-PC
QSDSTLAGVQK	PBS, 2MU, 4MU, 8MU, SDS	AGAP001497-PA-PC
RQGLDEAER	PBS, 4MU	AGAP001497-PA-PC
SCLVSLGYSIGK	PBS, EDTA, 2MU, 4MU, 8MU, SDS, FP	AGAP001497-PA-PC
SCLVSLGYSIGKDK	4MU	AGAP001497-PA-PC
SSFNHFDK	PBS, 2MU, 4MU	AGAP001497-PA-PC
SSFNHFDKNR	4MU	AGAP001497-PA-PC
TFTAWCNSHLR	PBS, 4MU	AGAP001497-PA-PC
VEQIAAIAQELNTLEYHDCASVNAR	PBS, EDTA, 2MU, 4MU, 8MU, SDS, FP	AGAP001497-PA-PC
VGWEQLLTSINR	PBS, EDTA, 2MU, 4MU, 8MU, SDS, FP	AGAP001497-PA-PC
YLDIPR	PBS, 4MU	AGAP001497-PA-PC
YTHYTMETLR	PBS, 2MU, 4MU, SDS	AGAP001497-PA-PC
AIMTYVSCYYHAFQGAQQAETAANR	PBS, 4MU, SDS	AGAP001497-PB
FLSDVELEEEEEELELEEVLPR	FP	AGAP001515-PB
IADGTIPK	FP	AGAP001535-PA	histone-lysine N-methyltransferase ASH1L
APIIPVQPQNEEK	FP	AGAP001543-PA	TWDL11: cuticular protein TWDL family (TWDL11)
APSPPAPK	FP	AGAP001543-PA
VSPVAPAQK	FP	AGAP001543-PA
TLVYVLHK	FP	AGAP001543-PA, AGAP013269-PA
DCMDPEDDDGNIPYAPFLK	4MU	AGAP001569-PA	myosin alkali light chain 1
ALNLNPTIELIGK	PBS, 2MU, 4MU, 8MU, SDS, FP	AGAP001569-PA-PB
AQFVFSVYDWEGSGQMDAMDLGNALR	4MU, 8MU	AGAP001569-PA-PB
DVEIEK	PBS, 4MU, 8MU	AGAP001569-PA-PB
EKEQGCFEDFLECLK	4MU, 8MU	AGAP001569-PA-PB
EQGCFEDFLECLK	PBS, 2MU, 4MU, 8MU, FP	AGAP001569-PA-PB
FEEFLPIFSQVK	2MU, 4MU, 8MU, SDS, FP	AGAP001569-PA-PB
IKFEEFLPIFSQVK	4MU, 8MU, SDS	AGAP001569-PA-PB
IKFEEFLPIFSQVKK	8MU	AGAP001569-PA-PB
KIKFEEFLPIFSQVK	4MU, 8MU	AGAP001569-PA-PB
LDDVELDNVMK	PBS, 2MU, 4MU, 8MU, SDS	AGAP001569-PA-PB
LYDKNEDGTMLLAELTHSLTALGER	4MU, 8MU	AGAP001569-PA-PB
NEDGTMLLAELTHSLTALGER	4MU, 8MU	AGAP001569-PA-PB
DCMDPEDDDGNIPYAPFLQR	4MU, 8MU	AGAP001569-PB
LDDVELDNVMKDCMDPEDDDGNIPYAPFLQR	4MU	AGAP001569-PB
IVFVAFFQGEQLK	8MU	AGAP001588-PA	V-type H+-transporting ATPase subunit I
SNVQNLEATGGEAANDGKPLGFVAGVISR	8MU	AGAP001588-PA
AENAEK	PBS	AGAP001621-PA-PB, AGAP001799-PA-PB
AFDTNGK	8MU	AGAP001622-PA	myosin light chain 5
AFDTNGKIDGEK	2MU, 4MU, 8MU	AGAP001622-PA
AFDTNGKIDGEKFR	4MU	AGAP001622-PA
APSSVFVLFSQK	2MU, 4MU, 8MU, SDS	AGAP001622-PA
ASSKDDTPADTPGADTPAAPTPSDSAAGSQR	2MU, 4MU, 8MU	AGAP001622-PA
DDTPADTPGADTPAAPTPSDSAAGSQR	2MU, 4MU, 8MU	AGAP001622-PA
EAFALMDNDK	4MU	AGAP001622-PA
EAFALMDNDKDGVIGK	4MU, 8MU	AGAP001622-PA
ELDEMLGEATGPLNFTQLLTLFANR	2MU, 4MU, 8MU, SDS	AGAP001622-PA
FALTHWGQDK	4MU, 8MU	AGAP001622-PA
FALTHWGQDKFTEDEVDDAFDQMVIDDK	2MU, 4MU, 8MU	AGAP001622-PA
FTEDEVDDAFDQMVIDDK	EDTA, 2MU, 4MU, 8MU	AGAP001622-PA
GYIDTAALIGMLTGSEEGEEE	2MU, 4MU, 8MU	AGAP001622-PA
IDGEKFR	4MU, 8MU	AGAP001622-PA
KAPSSVFVLFSQK	4MU, 8MU	AGAP001622-PA
LVSDKELDEMLGEATGPLNFTQLLTLFANR	EDTA, 2MU, 4MU, 8MU, SDS, FP	AGAP001622-PA
MSGGGQDDDDVVINAFK	2MU, 4MU, 8MU, SDS	AGAP001622-PA
QIAEFK	4MU	AGAP001622-PA
STFDALGK	2MU, 4MU, 8MU, SDS	AGAP001622-PA
DLGLGWVILGHSER	PBS	AGAP001630-PA	Tpi: triosephosphate isomerase
DWSNVVIAYEPVWAIGTGK	PBS	AGAP001630-PA
ELAAKPDIDGFLVGGASLKPEFIQIVNAR	PBS	AGAP001630-PA
IQYGGSVTAANCR	PBS, SDS	AGAP001630-PA
VIACIGETLQER	PBS	AGAP001630-PA
WFTENVSADVSNAIR	PBS	AGAP001630-PA
AANQYGEDVK	EDTA	AGAP001633-PA
AANQYGEDVKEFEVIVVDRPQPPK	PBS, EDTA, 2MU, 4MU, FP	AGAP001633-PA
ADSGVYTLTAK	PBS, EDTA, 2MU, 4MU, FP	AGAP001633-PA
AENASGYDEAQLTVTVLDKPTAPEGPLK	PBS, EDTA, 2MU, 4MU, FP	AGAP001633-PA
AENIYGASEPTESKPISPK	PBS, EDTA, 2MU, 4MU, FP	AGAP001633-PA
AENQYGVSDPLILEEPIVAR	PBS, EDTA, 2MU, 4MU, 8MU, SDS, FP	AGAP001633-PA
AETSCVVIVEDHR	PBS	AGAP001633-PA
AEVDGLIEGHTYK	PBS, EDTA, 2MU, 4MU	AGAP001633-PA
AEVEICILSKPGTPEGPLEASDIHK	PBS, EDTA, 2MU, 4MU	AGAP001633-PA
AGDALASFSLNVSA	PBS	AGAP001633-PA
AGEDFNIHVPYTAFPKPVATWFVNEELLDDR	PBS	AGAP001633-PA
AGEGDPSRPTESHIAR	PBS, EDTA, 2MU, 4MU, SDS, FP	AGAP001633-PA
AGEPIVITIPLVGAPLPTVEWSR	PBS, EDTA, 2MU, 4MU, 8MU, SDS, FP	AGAP001633-PA
AGLSVQYDIDIEGEPAPTVK	PBS, EDTA, 2MU, 4MU, FP	AGAP001633-PA
AGLTFEFDVPVSGEPVPAK	PBS, EDTA, 2MU, 4MU, 8MU, SDS, FP	AGAP001633-PA
AGNNVVFDVK	PBS, EDTA, 2MU, 4MU, FP	AGAP001633-PA
AGPSDPSDSSR	PBS	AGAP001633-PA
AGQSEPSDISDSVVAK	PBS, EDTA, 2MU, 4MU, 8MU, FP	AGAP001633-PA
AGTGEASDPTNFHTVK	PBS	AGAP001633-PA
AGVSDPSEPSEPVVCK	PBS, EDTA, 2MU, 4MU, FP	AGAP001633-PA
AHGGIYEIK	PBS, EDTA, 2MU, 4MU, FP	AGAP001633-PA
AIETNSPNPTATVGGLVEGNEYQFR	PBS, EDTA, 2MU, 4MU, 8MU, SDS, FP	AGAP001633-PA
AINDEGESEPLETEEYIVAK	PBS, EDTA, 2MU, 4MU, FP	AGAP001633-PA
AISIDTYLLTLQISLPTANDGGIYR	PBS, EDTA, 2MU, 4MU	AGAP001633-PA
AKNPYDAPSAPGKPKPTDWSR	PBS, 4MU	AGAP001633-PA
AKVPDLFEGTTYQFR	PBS, EDTA, 2MU, 4MU, SDS, FP	AGAP001633-PA
AMETDGPEPK	PBS	AGAP001633-PA
ANHVVISWQPPEDTGGCPLTGYLLEK	PBS, EDTA, 2MU, 4MU, 8MU, FP	AGAP001633-PA
APADAEEFDVTGLQEGQHYK	PBS, EDTA, 2MU, 4MU, FP	AGAP001633-PA
APDRPEQVTIK	PBS, EDTA, 2MU, 4MU, FP	AGAP001633-PA
APENDGGAPLEK	4MU	AGAP001633-PA
APENDGGSPITGYVVEK	PBS, EDTA, 2MU, 4MU, FP	AGAP001633-PA
APLDDGGMPIEGYEIEK	PBS, EDTA, 2MU, 4MU, FP	AGAP001633-PA
APLDDGGMPIEGYEIEKLDPLTGQWIPCGQSATPEANISGLQEGK	PBS	AGAP001633-PA
APTDVVIVDWDNQSATLEWK	PBS, EDTA, 2MU, 4MU	AGAP001633-PA
AQNAAGVSKPSASSK	PBS, EDTA, 2MU, 4MU, 8MU, SDS, FP	AGAP001633-PA
ARVDKDSPDVR	PBS	AGAP001633-PA
ASEPSDNHTVK	PBS	AGAP001633-PA
ASETVIQEFTGR	PBS, 4MU	AGAP001633-PA
ATDWGTDFVK	PBS, EDTA, 2MU, 4MU, FP	AGAP001633-PA
ATLEVDNVTFEDSGK	PBS, EDTA, 2MU, 4MU, FP	AGAP001633-PA
AVEVPEGDVTSVK	PBS, EDTA, 2MU, 4MU, FP	AGAP001633-PA
AVEVPEGDVTSVKVPDLIEGTAYQFR	PBS, EDTA, 2MU, 4MU, FP	AGAP001633-PA
AVFSCETYEAPSK	PBS, EDTA	AGAP001633-PA
AVNDAGPSDPSNATPPIVCKPR	PBS, EDTA, 2MU, 4MU, FP	AGAP001633-PA
AVNEAGPGIWSDHSKPITCKPR	PBS, EDTA, FP	AGAP001633-PA
AVNEIGESEPLDCSHPIVAK	PBS, EDTA, 2MU, 4MU, FP	AGAP001633-PA
AVNPEGESEPLETAGTVVAK	PBS, EDTA, 2MU, 4MU, 8MU, SDS, FP	AGAP001633-PA
AVNQGGASKPSNSTEPLK	PBS, EDTA, 2MU, 4MU, FP	AGAP001633-PA
AVNSEGESEPLETDTSIK	PBS, EDTA, 2MU, 4MU, SDS, FP	AGAP001633-PA
AWVPHAR	EDTA, FP	AGAP001633-PA
CAEVLGNK	PBS, 2MU	AGAP001633-PA
CGTVTGGPEILEADITGLDEGATYK	PBS, EDTA, 2MU	AGAP001633-PA
CHAFNPFGESNAHITLNFK	PBS	AGAP001633-PA
CHWTLK	PBS, EDTA, FP	AGAP001633-PA
CNESNIPVTEMTVTNLIEGGVYEFR	PBS	AGAP001633-PA
CSFEDIGQYQVR	PBS, EDTA	AGAP001633-PA
CVAVNPLGK	PBS	AGAP001633-PA
CVYDQYEILEEIGTGAFGVVHR	8MU	AGAP001633-PA
DDGGCDIEYYQIER	PBS, EDTA, 2MU, 4MU, FP	AGAP001633-PA
DDGGSEILHYVVEK	PBS, EDTA, 2MU, 4MU, FP	AGAP001633-PA
DDGGSEILHYVVEKLDTDALR	PBS	AGAP001633-PA
DDGGSPITHYVIEK	PBS, EDTA, 2MU, 4MU, FP	AGAP001633-PA
DDGGVPIDHYVIEK	PBS, EDTA, 2MU, 4MU, FP	AGAP001633-PA
DDIPLTETQNIK	PBS, EDTA, 2MU, 4MU, FP	AGAP001633-PA
DDSGMYTLIVK	PBS, EDTA, 2MU, 4MU, FP	AGAP001633-PA
DEETVELVVLGAPGRPQGK	PBS	AGAP001633-PA
DEEYEFR	PBS	AGAP001633-PA
DEGDYTCEALNFVGVIHTTGALK	PBS, 2MU, 4MU	AGAP001633-PA
DFVELEWAAPK	PBS, EDTA, 2MU, 4MU, FP	AGAP001633-PA
DGEPINESSNR	PBS	AGAP001633-PA
DGGAPITSYIVEK	PBS, EDTA, 2MU, 4MU, FP	AGAP001633-PA
DGGRPITHYVIECK	PBS, EDTA, FP	AGAP001633-PA
DGKPVPPEDVDIVVENDKLVLK	EDTA, 2MU, 4MU	AGAP001633-PA
DGSEVFVSCSINCADPFSVIWLHDNR	PBS, EDTA	AGAP001633-PA
DGSQLDSGTYTITIENELGQDTADIK	PBS, EDTA, 2MU, 4MU, FP	AGAP001633-PA
DHVLVQVTVTDKPGPPEGPLTASDITK	PBS, EDTA, 2MU, 4MU, FP	AGAP001633-PA
DILVIAR	PBS, EDTA, 2MU, 4MU, SDS, FP	AGAP001633-PA
DIVFEKPPATKPIIDAK	PBS	AGAP001633-PA
DKYGEWER	PBS, EDTA, FP	AGAP001633-PA
DKYSPIWEK	PBS, EDTA, 2MU, FP	AGAP001633-PA
DLGIKPAK	EDTA, 2MU	AGAP001633-PA
DLNGTVTLIIK	EDTA, 4MU	AGAP001633-PA
DLNIADWDKDFVDLR	PBS, EDTA, 2MU, 4MU, 8MU, FP	AGAP001633-PA
DLQIPDLATETEYEFR	PBS, EDTA, 2MU, 4MU, SDS, FP	AGAP001633-PA
DLSISAGSMLK	PBS, EDTA, 2MU, 4MU, FP	AGAP001633-PA
DLTHGGGWVPAVAYVSPK	PBS, EDTA, 2MU, 4MU, FP	AGAP001633-PA
DLVVPVGK	PBS, EDTA, 2MU, 4MU, FP	AGAP001633-PA
DNMIINTDR	PBS, EDTA, 2MU	AGAP001633-PA
DNSYQVYNLLPGR	PBS, EDTA, 2MU, 4MU, SDS, FP	AGAP001633-PA
DNSYQVYNLLPGREYEFR	PBS	AGAP001633-PA
DPQTEDSGTYK	PBS	AGAP001633-PA
DPWTEPDPPR	PBS, EDTA, 2MU, 4MU	AGAP001633-PA
DPYNKPDKPGKPVVVDWSDHHVDLEWSIPK	PBS, EDTA, 4MU	AGAP001633-PA
DPYSVPSKPGRPQPTNWSK	PBS, EDTA, 2MU, FP	AGAP001633-PA
DQFVVPGPPTKPDIIDSGYEQITLSWKPPISDGGSR	PBS, EDTA, 2MU, 4MU	AGAP001633-PA
DSFSVPDTPSAPTVVDWSENHAVLK	PBS, EDTA, 2MU, 4MU, FP	AGAP001633-PA
DSPYWSNAGR	PBS, EDTA	AGAP001633-PA
DTAFFDNGENIEIK	PBS, EDTA, 2MU, 4MU, FP	AGAP001633-PA
DTATVQVTVLDVPSPPGGPLK	PBS, EDTA, 2MU, 4MU	AGAP001633-PA
DVLDTDK	PBS	AGAP001633-PA
DVLDTDKGVYLVNFK	PBS, EDTA, 2MU, 4MU, FP	AGAP001633-PA
DVLEGTWITNNFLIK	PBS, EDTA, 2MU, 4MU, 8MU, SDS, FP	AGAP001633-PA
DVYHITLVLK	PBS, EDTA, 2MU	AGAP001633-PA
DVYHITLVLKDPQTEDSGTYK	PBS	AGAP001633-PA
DWDANSVTIGWNPPK	PBS, EDTA, 2MU, 4MU, FP	AGAP001633-PA
DYDRDYVELEWK	PBS, EDTA, 2MU, 4MU, FP	AGAP001633-PA
DYDRDYVELEWKAPENDGGSPITGYVVEK	PBS, EDTA, 2MU, 4MU, FP	AGAP001633-PA
DYVELEWK	PBS, EDTA, 2MU, 4MU	AGAP001633-PA
DYVELEWKAPENDGGSPITGYVVEK	PBS, EDTA, 2MU	AGAP001633-PA
EESGTYQLDAENENGK	PBS, EDTA, 2MU	AGAP001633-PA
EESGTYQLDAENENGKDTATVQVTVLDVPSPPGGPLK	PBS, EDTA, 2MU, 4MU, FP	AGAP001633-PA
EFEVIVVDRPQPPK	PBS, EDTA, 2MU, 4MU	AGAP001633-PA
EFPSDNWK	PBS	AGAP001633-PA
EGDSEPLEMETVIIAK	PBS, EDTA, 2MU, 4MU, FP	AGAP001633-PA
EGEFSVK	PBS	AGAP001633-PA
EGESTPLETLLAVK	PBS, EDTA, 2MU, 4MU, 8MU, FP	AGAP001633-PA
EITHGGQYALESK	PBS, 4MU	AGAP001633-PA
EKDSPYWSNAGR	PBS, EDTA, 2MU, 4MU, FP	AGAP001633-PA
EKLVETEHIK	PBS	AGAP001633-PA
EKPILGDDNYEIINK	PBS, EDTA, 2MU	AGAP001633-PA
ELATDADYK	PBS, EDTA, 2MU	AGAP001633-PA
ELATDADYKIDNVDYNTK	PBS, EDTA, 2MU, 4MU, FP	AGAP001633-PA
ENTECQFR	PBS	AGAP001633-PA
EPESDGNAPIQK	PBS, EDTA	AGAP001633-PA
ERHTVLTIR	EDTA, FP	AGAP001633-PA
ESQLIIK	PBS	AGAP001633-PA
ETELKVEEQK	4MU	AGAP001633-PA
EVPLSTWIR	PBS, EDTA, 2MU, 4MU, FP	AGAP001633-PA
EVYNNEVSLEIPFSVR	PBS, EDTA, 2MU, 4MU, 8MU, SDS, FP	AGAP001633-PA
FAGEFTELYKPAAK	PBS, EDTA, 2MU, 4MU, FP	AGAP001633-PA
FANQNPDRR	PBS, 2MU	AGAP001633-PA
FDKETQR	PBS, EDTA, FP	AGAP001633-PA
FDPDNGIWMNAGK	PBS, EDTA, 2MU, 4MU	AGAP001633-PA
FDVAISGEPAPK	PBS, EDTA, 2MU, 4MU, FP	AGAP001633-PA
FEYRDVLEGTWITNNFLIK	PBS, EDTA, 2MU, SDS, FP	AGAP001633-PA
FGTDQVEITVTVR	PBS, EDTA, 2MU, 4MU, 8MU, FP	AGAP001633-PA
FHTQLTEEAASIVVVK	PBS, EDTA, 2MU, 4MU, FP	AGAP001633-PA
FKDWEDVSEVDGGETSATVDGLK	PBS, EDTA, 2MU, 4MU	AGAP001633-PA
FKDWEDVSEVDGGETSATVDGLKENTECQFR	2MU	AGAP001633-PA
FKTDGDNYTCTIFNPK	PBS, 2MU	AGAP001633-PA
FKVQNDGTLYR	PBS	AGAP001633-PA
FLTDWTECAK	PBS, EDTA, 2MU, 4MU, FP	AGAP001633-PA
FNCNDLVSGR	PBS, EDTA, 2MU, 4MU, FP	AGAP001633-PA
FNLVPLGK	PBS, EDTA, 4MU	AGAP001633-PA
FNQLIIPHLSPGHQYEFR	PBS, EDTA, 2MU, FP	AGAP001633-PA
FPASLSVLDGAK	PBS, EDTA	AGAP001633-PA
FPEADVTGLQEGK	PBS, EDTA, 2MU, 4MU, FP	AGAP001633-PA
FPQKPTISQK	PBS	AGAP001633-PA
FRDTAFFDNGENIEIK	PBS, EDTA, 2MU, FP	AGAP001633-PA
FRDTAFFDNGENIEIKIPFTGFPKPR	EDTA, FP	AGAP001633-PA
FSSEVEEDQNHCYLIR	PBS	AGAP001633-PA
FVIRPQSAFCYEGQSCK	8MU, SDS	AGAP001633-PA
FVMLEWKEPESDGNAPIQK	PBS	AGAP001633-PA
FVSPHFNK	PBS	AGAP001633-PA
GDSGDYEITATNSSGR	PBS, EDTA, 2MU, 4MU, FP	AGAP001633-PA
GEPEPEIIWSWR	PBS, EDTA, 2MU, 4MU	AGAP001633-PA
GEPEPEITWIFK	PBS, EDTA, 2MU, FP	AGAP001633-PA
GEQIESGSHYHIETR	PBS, EDTA, 2MU, FP	AGAP001633-PA
GFAPSFVEKPK	PBS, EDTA, 2MU, 4MU	AGAP001633-PA
GGESFSSCTITVLAQDDQK	PBS, EDTA	AGAP001633-PA
GGESFSSCTITVLAQDDQKDKPTFAK	PBS	AGAP001633-PA
GGHSPYSPVSDPVTVK	PBS, EDTA, 2MU, 4MU, FP	AGAP001633-PA
GGHSPYSPVSDPVTVKDR	EDTA, FP	AGAP001633-PA
GHQYEYR	PBS	AGAP001633-PA
GIPIKPPVIK	PBS	AGAP001633-PA
GITELVDGGR	PBS	AGAP001633-PA
GLEAPSIEIIR	4MU, 8MU	AGAP001633-PA
GLIEGSEYLFR	PBS, EDTA, 2MU, 4MU, SDS, FP	AGAP001633-PA
GLTVGETFEFR	PBS, EDTA, 2MU, 4MU, 8MU, FP	AGAP001633-PA
GNKYEFR	PBS	AGAP001633-PA
GPYDLPSAPGVPIIHEVGGDFVNLEWEKPVSDGGAR	PBS, EDTA, 2MU	AGAP001633-PA
GQATSQVIEIK	PBS	AGAP001633-PA
GTGEWVQVNNYPTTNTTYTIPDLMEGFR	PBS	AGAP001633-PA
GTVEDVEEGHEYEFR	PBS, EDTA, 2MU, 4MU, FP	AGAP001633-PA
GTWTNAGMSTSLVNEISR	PBS, EDTA, 2MU, 4MU, SDS, FP	AGAP001633-PA
GTWVYAGDSGSAR	PBS, EDTA, 2MU, 4MU, FP	AGAP001633-PA
GVYLVNFK	PBS, EDTA, 2MU	AGAP001633-PA
GVYSVLAK	PBS	AGAP001633-PA
GYIVQYR	EDTA, 4MU, SDS, FP	AGAP001633-PA
HAESGYYK	PBS	AGAP001633-PA
HGDSTAVINLNFDSSSK	PBS	AGAP001633-PA
HLTENHEYVFR	PBS, 4MU	AGAP001633-PA
HPFDPPSQPGTPSR	PBS, EDTA, 4MU, FP	AGAP001633-PA
HTVLTIR	PBS, EDTA, 2MU, FP	AGAP001633-PA
HYADVGAAELNLTIR	PBS, EDTA, 2MU, 4MU	AGAP001633-PA
IAYNISVEASPQVTAVWK	PBS, EDTA, 2MU, 4MU, FP	AGAP001633-PA
IDNVDYNTK	PBS, EDTA, 2MU, 4MU	AGAP001633-PA
IDSGSYTIHLVNCVGK	PBS, EDTA	AGAP001633-PA
IEFEDYR	PBS, EDTA, 2MU, 4MU, FP	AGAP001633-PA
IEGEKVELK	4MU	AGAP001633-PA
IEIKVEEAK	4MU	AGAP001633-PA
IELANATGTEEHTTNVVFQDIPQPPQDLGCTGIYQTR	PBS, EDTA, 2MU, 4MU	AGAP001633-PA
IELSINDTEAIFK	PBS, EDTA, 2MU, 4MU, 8MU	AGAP001633-PA
IENGNYHTNFSIK	PBS	AGAP001633-PA
IGEQLNTEKPEWVK	PBS, EDTA, 2MU, 4MU, FP	AGAP001633-PA
IIVPYTATPKPDAIWMVNGNEVSR	PBS, EDTA	AGAP001633-PA
IKEEPAPAQK	4MU	AGAP001633-PA
IKLDNEEYK	PBS, EDTA, 2MU, 4MU, FP	AGAP001633-PA
IKLDNEEYKTNLVIR	PBS, EDTA, FP	AGAP001633-PA
ILEYNYK	4MU	AGAP001633-PA
ILGYYVER	PBS, EDTA, 2MU, 4MU, SDS	AGAP001633-PA
INELFPEDSGVYLCTAK	EDTA	AGAP001633-PA
INQPSTPLR	PBS	AGAP001633-PA
IPFTGFPKPR	PBS, EDTA, 2MU	AGAP001633-PA
IQGYWIEK	PBS, EDTA, 2MU, 4MU, FP	AGAP001633-PA
IQISDRPDKPR	PBS, EDTA, 2MU, 4MU, FP	AGAP001633-PA
IQSFGENK	PBS	AGAP001633-PA
IQSFGENKYFVVLELDDVIDTDAGLYK	PBS	AGAP001633-PA
IRPDNLIEGHSYQFR	PBS, EDTA, 2MU, 4MU, FP	AGAP001633-PA
ISGEPAPDVDWTINDR	PBS, EDTA, 2MU, 4MU, 8MU, FP	AGAP001633-PA
ISGEPAPTK	PBS, EDTA, 4MU	AGAP001633-PA
ISGYIIER	PBS, EDTA, 2MU, 4MU, FP	AGAP001633-PA
ISTGTAEFAAPEIVER	EDTA, SDS	AGAP001633-PA
ITNITTEGCR	PBS, EDTA, 2MU, 4MU, FP	AGAP001633-PA
ITPPTAPGAPAVVK	PBS, EDTA, 2MU, 4MU, FP	AGAP001633-PA
ITSDIGMR	PBS	AGAP001633-PA
IVAQNVNGKDEETVELVVLGAPGRPQGK	PBS, EDTA, 2MU, FP	AGAP001633-PA
IVESDKVQIVK	4MU, 8MU	AGAP001633-PA
KAISIDTYLLTLQISLPTANDGGIYR	PBS	AGAP001633-PA
KDEIFNGSK	EDTA	AGAP001633-PA
KDGGAPITSYIVEK	PBS, EDTA, 2MU, 4MU, FP	AGAP001633-PA
KDLTHGGGWVPAVAYVSPK	PBS	AGAP001633-PA
KETELKVEEQK	4MU	AGAP001633-PA
KFVMLEWKEPESDGNAPIQK	PBS	AGAP001633-PA
KLATEGHWSK	PBS, EDTA, FP	AGAP001633-PA
KLSDTVGNETEK	2MU	AGAP001633-PA
KMTAPADATAATVPDLLEGQK	PBS, EDTA, 2MU, 4MU	AGAP001633-PA
KMTAPADATAATVPDLLEGQKYEFR	EDTA	AGAP001633-PA
KPADDGGSPILEYK	PBS	AGAP001633-PA
KPDDDGGKPITGYELQK	PBS, 2MU, 4MU	AGAP001633-PA
KRPNQPDPPSIDK	EDTA, 2MU, FP	AGAP001633-PA
KVTHYIVER	PBS, 2MU, 4MU	AGAP001633-PA
KVVFEATFTKPNSK	PBS	AGAP001633-PA
KWQDAATVK	PBS, EDTA, 2MU, 4MU, FP	AGAP001633-PA
KYENWASFVLPLGR	8MU, SDS	AGAP001633-PA
LATEGHWSK	PBS, EDTA, 2MU, FP	AGAP001633-PA
LAWLPPEDDGGEPIQAYIVER	PBS, EDTA, 2MU, 4MU, 8MU, FP	AGAP001633-PA
LAWQPPVSDGGSPITGYVVEVK	PBS, EDTA, 2MU, 4MU, 8MU, FP	AGAP001633-PA
LDDRGEYIIR	SDS	AGAP001633-PA
LDPLTGQWIPCGQSATPEANISGLQEGK	PBS, EDTA, 2MU, 4MU, FP	AGAP001633-PA
LDTDALR	PBS, EDTA, 2MU, 4MU	AGAP001633-PA
LEILNTDYNSK	PBS, EDTA, 2MU	AGAP001633-PA
LENSDKYVIGK	4MU, 8MU	AGAP001633-PA
LEVSNVTK	PBS, 2MU	AGAP001633-PA
LGFHGDQPMEVNISK	PBS	AGAP001633-PA
LGTLITMK	PBS	AGAP001633-PA
LIFECEIK	PBS, EDTA, 2MU	AGAP001633-PA
LINPEGKPPR	PBS	AGAP001633-PA
LLQETSK	4MU	AGAP001633-PA
LNISSVTR	PBS, EDTA, 2MU, 4MU, FP	AGAP001633-PA
LNIVGLSEADFGAYK	PBS, EDTA, 2MU, 4MU, 8MU, FP	AGAP001633-PA
LNQLYDFR	PBS, EDTA, 2MU, 4MU, SDS, FP	AGAP001633-PA
LNVPPR	PBS	AGAP001633-PA
LQNYDYSTK	PBS, EDTA, 2MU, 4MU, FP	AGAP001633-PA
LSDTVGNETEK	4MU	AGAP001633-PA
LSEYSALR	8MU, SDS	AGAP001633-PA
LVETEHIK	PBS, 2MU	AGAP001633-PA
LVLDIQVQDEEADVAFFLGETELK	2MU, 4MU	AGAP001633-PA
LVLDIQVQDEEADVAFFLGETELKK	EDTA	AGAP001633-PA
LVNIPSDVYLVK	PBS, EDTA, 2MU, 4MU, 8MU, SDS	AGAP001633-PA
LVVSNSSGTDEGSFNLTVLDRPDPPQGPTVYEEITEK	PBS, EDTA, 2MU, 4MU, FP	AGAP001633-PA
MDVENGTWLQAGECSGDQLTFDFQHLQK	PBS	AGAP001633-PA
MTAPADATAATVPDLLEGQK	PBS, EDTA, 2MU, 4MU	AGAP001633-PA
MTAPADATAATVPDLLEGQKYEFR	EDTA, 2MU	AGAP001633-PA
MVTVTTTR	PBS, EDTA, 2MU	AGAP001633-PA
MVYGTVPR	PBS, EDTA, 2MU, FP	AGAP001633-PA
NALKDLVVPVGK	2MU, 4MU	AGAP001633-PA
NAPIFVEKPHIVSLDNGK	PBS	AGAP001633-PA
NCTAEDADTYR	8MU	AGAP001633-PA
NDKGQATSQVIEIK	PBS	AGAP001633-PA
NDRIELSINDTEAIFK	PBS, EDTA	AGAP001633-PA
NDSGSVSCNVNVHVTGLPGPPTGPLLVSHVTK	PBS, EDTA, 2MU, 4MU, FP	AGAP001633-PA
NDYEEPSQPPKPEVR	PBS, EDTA, 2MU, 4MU, FP	AGAP001633-PA
NECGEYSASANVTVLDKPAPPEGPLR	PBS, EDTA, 2MU, 4MU, FP	AGAP001633-PA
NEHGQDEAEVEITILSSPSRPK	PBS, EDTA, 2MU, 4MU, FP	AGAP001633-PA
NFVELR	PBS, EDTA, 2MU	AGAP001633-PA
NGAVIPESQR	PBS	AGAP001633-PA
NGIDIANVNVTILDVPAPPEGPIR	PBS, EDTA, 2MU, 4MU, FP	AGAP001633-PA
NGIDIANVNVTILDVPAPPEGPIRHENLSK	PBS, EDTA, 2MU, 4MU, FP	AGAP001633-PA
NILGELNANLILNIEIIPVIK	PBS, EDTA, 2MU, 4MU, FP	AGAP001633-PA
NKNGIDIANVNVTILDVPAPPEGPIR	PBS	AGAP001633-PA
NKNGIDIANVNVTILDVPAPPEGPIRHENLSK	PBS	AGAP001633-PA
NLSVAIGEPFGFDVK	PBS, EDTA, 2MU, 4MU, 8MU, SDS, FP	AGAP001633-PA
NLTIDQIGLDHVTLSWLPPSWDGGASITNYIVEK	PBS, EDTA, 2MU, 4MU, FP	AGAP001633-PA
NMCTVSWKPPAHDGGR	PBS	AGAP001633-PA
NPFDEPGKPGTPEAYDWDK	PBS, EDTA, 2MU, FP	AGAP001633-PA
NPFDEPGKPGTPEAYDWDKNFVELR	PBS, EDTA, 2MU, 4MU, 8MU, FP	AGAP001633-PA
NPFDEPSAPR	PBS, EDTA, 2MU, 4MU, FP	AGAP001633-PA
NPFDVPK	PBS	AGAP001633-PA
NPSGTDTVDLELVVLAKPSK	PBS, EDTA, 2MU, 4MU, FP	AGAP001633-PA
NPSGYDIATCNVK	PBS, EDTA, 2MU, 4MU, FP	AGAP001633-PA
NPYDAPSAPGKPKPTDWSR	PBS, EDTA, 4MU, FP	AGAP001633-PA
NPYDEPWKPGTPEIVDFDDK	PBS, EDTA, 2MU, 4MU, FP	AGAP001633-PA
NSADFEYLSDGDIHTLHIAEIFPEDAGTYTCEAFNK	PBS	AGAP001633-PA
NSSGEFVTVGK	PBS, EDTA, 2MU, 4MU	AGAP001633-PA
NSVNLSWR	EDTA, 2MU, 4MU, SDS, FP	AGAP001633-PA
NTNQVK	SDS	AGAP001633-PA
NYLSNVK	PBS, EDTA, 2MU, 4MU, FP	AGAP001633-PA
QGESTPLVTSQPITAK	PBS, EDTA, 2MU, 4MU, FP	AGAP001633-PA
QGTWEFDEVAFR	PBS, EDTA, 4MU, 8MU, SDS	AGAP001633-PA
QIDGVAPTFIK	PBS, EDTA, 2MU, 4MU, FP	AGAP001633-PA
RADSGVYTLTAK	PBS, EDTA, 2MU, 4MU, FP	AGAP001633-PA
REVPLSTWIR	PBS, 2MU	AGAP001633-PA
RIDSGSYTIHLVNCVGK	PBS, EDTA, FP	AGAP001633-PA
RKYENWASFVLPLGR	SDS	AGAP001633-PA
RLEILNTDYNSK	PBS, EDTA, 2MU, 4MU, SDS, FP	AGAP001633-PA
RPNSDGGAAITGYFIEK	PBS, EDTA, 2MU, 4MU	AGAP001633-PA
RPSIQDMDEK	PBS	AGAP001633-PA
RSDAGIYK	PBS	AGAP001633-PA
RVHGTIK	PBS, EDTA	AGAP001633-PA
RVYQFR	PBS	AGAP001633-PA
SDGGAPIQK	PBS	AGAP001633-PA
SDGGAPVTEYIIQK	PBS, EDTA, 2MU, 4MU, 8MU, FP	AGAP001633-PA
SDGGATITEYIVQK	PBS, EDTA, 2MU, 4MU, FP	AGAP001633-PA
SDGGATITEYIVQKK	PBS, EDTA	AGAP001633-PA
SDGLMSAHPVVAK	PBS, EDTA, FP	AGAP001633-PA
SEELLSENAR	PBS, EDTA	AGAP001633-PA
SEPLSMANSVLAK	PBS, EDTA, 2MU, 4MU, FP	AGAP001633-PA
SEPSDQTELISLK	PBS, EDTA, 2MU, 4MU, FP	AGAP001633-PA
SFVDLSWTPPASDGGSR	PBS, EDTA, 2MU, 4MU, FP	AGAP001633-PA
SGQLLNVEADVTGEPAPK	PBS, EDTA, 2MU, 4MU, 8MU, FP	AGAP001633-PA
SGWDVIGESPGDQCK	4MU	AGAP001633-PA
SKPAAPEGPLEVK	PBS, EDTA, 2MU, 4MU, FP	AGAP001633-PA
SMIWSVDVK	PBS	AGAP001633-PA
SQHWLIVSNYVK	PBS, EDTA, 2MU, 4MU, SDS, FP	AGAP001633-PA
SQQLFVK	PBS, 4MU, 8MU	AGAP001633-PA
SVELTCEAHGKPEPTCR	EDTA, 4MU, FP	AGAP001633-PA
SVETNADINGLQDGK	PBS, 2MU	AGAP001633-PA
SVETNADINGLQDGKK	PBS, EDTA, 2MU, FP	AGAP001633-PA
SVTISWKPPLDNGGSELTGYVVEK	PBS, EDTA, 2MU, 4MU, FP	AGAP001633-PA
SVTISWKPPLDNGGSELTGYVVEKK	4MU	AGAP001633-PA
TASIECSVASR	PBS, EDTA, FP	AGAP001633-PA
TDGDNYTCTIFNPK	PBS, EDTA, 2MU, 4MU, FP	AGAP001633-PA
TDGPITEFPVEGLVPGHR	PBS, EDTA, 2MU, 4MU, 8MU, FP	AGAP001633-PA
TDIKPDITWTR	PBS, 2MU	AGAP001633-PA
TFTAKPR	PBS, EDTA, 2MU, 4MU, SDS, FP	AGAP001633-PA
TGVTLMWRPPK	PBS, EDTA, 2MU	AGAP001633-PA
TGVTLMWRPPKDDGGSEILHYVVEK	PBS	AGAP001633-PA
THDTHMDVANLEPGQEYLFR	PBS, EDTA, 2MU, 4MU	AGAP001633-PA
TIDNVPYNSK	PBS, EDTA, 2MU, 4MU, FP	AGAP001633-PA
TIDVESGATTIQVR	PBS, EDTA, 2MU, 4MU, FP	AGAP001633-PA
TNLNPVTIK	PBS, EDTA, 2MU, 4MU, 8MU, FP	AGAP001633-PA
TNLVEVR	PBS, EDTA, 2MU, 4MU, FP	AGAP001633-PA
TNLVIR	PBS	AGAP001633-PA
TPLDDGGSPITNYIVER	PBS, EDTA, 2MU, 4MU, SDS, FP	AGAP001633-PA
TRGTVEDVEEGHEYEFR	PBS	AGAP001633-PA
TTMTALGHHTIVHTVNCNR	SDS	AGAP001633-PA
TVDEDTYELTLNIK	PBS, EDTA	AGAP001633-PA
TVNEVGVSKPSEPTDPITASHQR	PBS, EDTA, 2MU, 4MU, FP	AGAP001633-PA
TVNPYDPPEAPGKPAVDDYGVDFVELK	PBS, EDTA, 2MU, 4MU, FP	AGAP001633-PA
VAAQNEIGVSEFSK	PBS, EDTA, 2MU, 4MU, 8MU, SDS, FP	AGAP001633-PA
VAAVNAAGTSPFSNPSDPIMVSAAFTAPK	PBS, EDTA, 2MU, 4MU, FP	AGAP001633-PA
VALEVK	PBS	AGAP001633-PA
VENLEEGKEYQFR	EDTA, 2MU, 4MU, FP	AGAP001633-PA
VETTEDTITITWTKPASNGGSPVTHYIVEK	PBS, EDTA, 2MU, FP	AGAP001633-PA
VEWFKGDEK	4MU	AGAP001633-PA
VFAENVYGR	PBS, EDTA, 2MU, 4MU, SDS, FP	AGAP001633-PA
VIALNK	PBS, EDTA, 2MU, 4MU	AGAP001633-PA
VIAVNAAGESEPSDATDAVLTR	PBS, EDTA, 2MU, 4MU, SDS, FP	AGAP001633-PA
VIDNTPR	PBS	AGAP001633-PA
VIGVATPVLTWYHNNQELK	8MU	AGAP001633-PA
VIGVNAEGDGEPLESDEVVAK	PBS, EDTA, 2MU, 4MU, FP	AGAP001633-PA
VKDDEKWVDANAPTELIADQAYR	EDTA, 2MU, FP	AGAP001633-PA
VKTDIKPDITWTR	PBS	AGAP001633-PA
VLELTKDEEYEFR	PBS, EDTA, 2MU, 4MU, FP	AGAP001633-PA
VLVLDVPTQPIGPIK	PBS, EDTA, 2MU, 4MU, 8MU, SDS, FP	AGAP001633-PA
VLVLDVPTQPIGPIKIEK	PBS, EDTA, 2MU, 4MU, FP	AGAP001633-PA
VLVVDKPSPPIGPLEVSEITPESCTLSWK	PBS, EDTA, 2MU, 4MU, FP	AGAP001633-PA
VMAENLQGR	PBS	AGAP001633-PA
VNTTLCVICTINCANLVEGR	PBS, EDTA, 2MU, 4MU, SDS, FP	AGAP001633-PA
VPDLFEGTTYQFR	PBS, EDTA, 2MU, 4MU, SDS, FP	AGAP001633-PA
VPDLIEGTAYQFR	PBS, EDTA, 2MU, 4MU, 8MU, SDS, FP	AGAP001633-PA
VQNDGTLYR	PBS, 2MU	AGAP001633-PA
VQTRPVVGYYVEK	PBS, EDTA, 2MU, 4MU, SDS, FP	AGAP001633-PA
VQTRPVVGYYVEKR	SDS	AGAP001633-PA
VRAENIYGASEPTESKPISPK	PBS, EDTA, 2MU, 4MU, FP	AGAP001633-PA
VRAENQYGVSDPLILEEPIVAR	PBS, EDTA, 2MU, 4MU	AGAP001633-PA
VSAINAEGESKPLEMAGDFIAK	PBS, EDTA, 2MU, 4MU, FP	AGAP001633-PA
VSAVNDEGVSEPLATDTYITAK	PBS, EDTA, 2MU, 4MU, 8MU, FP	AGAP001633-PA
VSAVNENGIGPALEGVDPIK	PBS, EDTA, 2MU, 4MU, FP	AGAP001633-PA
VSAVNQAGQGNPSDSSVK	PBS, EDTA, 2MU, 4MU, SDS, FP	AGAP001633-PA
VSDWDANYVTVTWERPLMDGGSR	PBS, EDTA, 2MU, 4MU	AGAP001633-PA
VSGEPVPTTR	PBS, EDTA, 2MU, 4MU	AGAP001633-PA
VSGLSENHEYVFR	PBS, EDTA, 2MU, FP	AGAP001633-PA
VSIDTNMEQTVFR	PBS, EDTA, 2MU, 4MU, SDS, FP	AGAP001633-PA
VSSYCTTTYLK	PBS, EDTA, 2MU, 4MU, FP	AGAP001633-PA
VTDVTAEGCK	PBS, EDTA, 2MU, 4MU	AGAP001633-PA
VTELNEGEVYEFK	PBS, EDTA, 2MU, 4MU, FP	AGAP001633-PA
VTHYIVER	PBS	AGAP001633-PA
VTWEFK	PBS, EDTA, 2MU, 4MU, FP	AGAP001633-PA
VVAVNR	PBS, EDTA, 4MU	AGAP001633-PA
VVDLPEK	PBS, EDTA, FP	AGAP001633-PA
VVDLPEKR	PBS, EDTA, 2MU, FP	AGAP001633-PA
VVEITANTAVLEWRPPSDDGGLPIDNYIIEK	PBS, EDTA, 2MU, FP	AGAP001633-PA
VVEITANTAVLEWRPPSDDGGLPIDNYIIEKLDEVK	PBS, EDTA, 2MU, 4MU, FP	AGAP001633-PA
VVEVPFTTGESR	EDTA, 2MU, 4MU, FP	AGAP001633-PA
VVFEATFTKPNSK	PBS, EDTA, 2MU, 4MU, FP	AGAP001633-PA
VVYENYR	PBS, EDTA, 2MU, 4MU, FP	AGAP001633-PA
VVYQFR	PBS, EDTA, FP	AGAP001633-PA
VYAVNNYGVSPPSAETR	PBS, EDTA, 2MU, 4MU, SDS, FP	AGAP001633-PA
WEKPEK	PBS	AGAP001633-PA
WEPAVTTSSPECR	PBS, EDTA, 2MU, 4MU, FP	AGAP001633-PA
WIQANKYPVPNIEYTDTGVIK	PBS, EDTA, 2MU, 4MU, FP	AGAP001633-PA
WIQVCETR	PBS, EDTA, 2MU, 4MU, FP	AGAP001633-PA
WIQVCETRFPEADVTGLQEGK	PBS, EDTA, 2MU, FP	AGAP001633-PA
WKAPLDDGGMPIEGYEIEK	PBS	AGAP001633-PA
WNPPLDDGGVPIEYYNVEK	PBS, EDTA, 2MU, 4MU, FP	AGAP001633-PA
WPEPDDGGSPITGYIIEK	PBS, EDTA, 2MU, 4MU, FP	AGAP001633-PA
WQDAATVK	PBS	AGAP001633-PA
WTPPMTDGGSPITK	PBS, EDTA, 2MU, 4MU, FP	AGAP001633-PA
WVDANAPTELIADQAYR	EDTA, 2MU, 4MU, SDS, FP	AGAP001633-PA
WVPVGETISTK	PBS, EDTA, 2MU, FP	AGAP001633-PA
YAGDDYYFIINR	8MU, SDS	AGAP001633-PA
YENWASFVLPLGR	8MU, SDS	AGAP001633-PA
YEPLGYWTK	PBS, EDTA, FP	AGAP001633-PA
YFVVLELDDVIDTDAGLYK	PBS, EDTA, 2MU, 4MU, FP	AGAP001633-PA
YGEWER	PBS, EDTA, 2MU	AGAP001633-PA
YGLSEPAQADSIVAK	PBS, EDTA, 2MU, 4MU, FP	AGAP001633-PA
YPFTVPDPPNPPR	PBS, EDTA, 2MU, 4MU, SDS, FP	AGAP001633-PA
YPVPNIEYTDTGVIK	PBS, EDTA, 2MU, 4MU, FP	AGAP001633-PA
YSPIWEK	PBS	AGAP001633-PA
YSSDWEK	PBS	AGAP001633-PA
YTFTVAK	PBS, EDTA	AGAP001633-PA
YTHTVVPR	PBS, EDTA, 2MU	AGAP001633-PA
YTIVATNSQGEDR	PBS, EDTA, 2MU, 4MU, FP	AGAP001633-PA
YTLEIAGISCFAYLTVEEADPVYK	PBS, EDTA, 2MU, 4MU	AGAP001633-PA
YTVFDDYAVIYIR	PBS, EDTA, 2MU, 4MU, FP	AGAP001633-PA
YVKPFIEGEGLQPITLK	PBS, EDTA, 2MU, 4MU, FP	AGAP001633-PA
YVKPFIEGEGLQPITLKK	EDTA, 4MU	AGAP001633-PA
YWLLNK	PBS, EDTA, 2MU, 4MU, FP	AGAP001633-PA
YYAQYGGEPEPEVVWEK	PBS	AGAP001633-PA
YYAQYGGEPEPEVVWEKDDILVICDSEK	PBS, 2MU, 4MU	AGAP001633-PA
ALSEVAGAPLPYDTLDDLR	4MU, 8MU, SDS	AGAP001653-PA-PB	NADH dehydrogenase (ubiquinone) Fe-S protein 1
AQQTLVAVTPPGLAR	4MU, 8MU, SDS	AGAP001653-PA-PB
AVEDKDIGPLIK	8MU	AGAP001653-PA-PB
FASEVAGVDDLGTTGR	2MU, 4MU, 8MU, SDS, FP	AGAP001653-PA-PB
FFLSELSGNVIDLCPVGALTNKPYSFVARPWEIR	8MU, SDS	AGAP001653-PA-PB
GYIHNDQNIALIGPK	8MU	AGAP001653-PA-PB
IESIDVLDALGSNIVVSTR	4MU, 8MU, SDS	AGAP001653-PA-PB
KDGTSFLTALHVFANSLSPADK	8MU	AGAP001653-PA-PB
KIESIDVLDALGSNIVVSTR	4MU, 8MU, SDS	AGAP001653-PA-PB
LEASNFFAIADALLK	2MU, 4MU, 8MU, SDS	AGAP001653-PA-PB
LGSETLCTEQK	2MU, 8MU	AGAP001653-PA-PB
NPSGELEAVEWESALITIAQALR	PBS, 4MU, 8MU, SDS	AGAP001653-PA-PB
QGTYVNTEGR	4MU, 8MU	AGAP001653-PA-PB
VAAVAGGLVDAESLVALK	2MU, 4MU, 8MU, SDS, FP	AGAP001653-PA-PB
VAAVAGGLVDAESLVALKDLLNR	4MU, 8MU, SDS	AGAP001653-PA-PB
VLFLLGADAGVVDKEK	4MU, 8MU	AGAP001653-PA-PB
VNLSYDYEHLGSDTSLIR	4MU, 8MU	AGAP001653-PA-PB
VWNVLQTNAAQTAALDVGYTPGVEAALEAQPK	8MU	AGAP001653-PA-PB
YEAPLLNTR	4MU, 8MU, SDS	AGAP001653-PA-PB
AAPAPPGAAPVAPVQPAAPGKPFDR	2MU, 4MU	AGAP001662-PA
AECADTLFGCCPDK	PBS, 2MU	AGAP001662-PA
APNPCELNCMPVGER	PBS, 2MU	AGAP001662-PA
APSNNYLAIR	PBS, 2MU, 4MU	AGAP001662-PA
APVDVDVR	2MU, 4MU	AGAP001662-PA
ASGPFLEGCTLAETCK	PBS, 2MU, 4MU	AGAP001662-PA
ASVDRPTGGQPGVPGPTVLEEVPQEELDIK	PBS, EDTA, 2MU, 4MU, 8MU	AGAP001662-PA
ASVDRPTGGQPGVPGPTVLEEVPQEELDIKSEEGGIALLR	PBS, 2MU, 4MU	AGAP001662-PA
CCQAGCALICISPVDR	2MU	AGAP001662-PA
CEEVPDYGDGDGDEILFYYNAER	2MU	AGAP001662-PA
CMPFYFTGCGGNDNQFVSR	PBS	AGAP001662-PA
DYSLSLPR	PBS, 2MU, 4MU	AGAP001662-PA
ECNQGIICPEWYVGR	PBS, 2MU, 4MU	AGAP001662-PA
EPFGCCPDGK	2MU	AGAP001662-PA
EVQLTVNDPVPR	PBS, EDTA, 2MU, 4MU, 8MU	AGAP001662-PA
FAYSGCGGNGNNFASEAECER	PBS, 2MU	AGAP001662-PA
FEGCTAVPESPQK	PBS, 2MU, 4MU	AGAP001662-PA
FWYGGCEGNNNR	PBS, 2MU, 4MU	AGAP001662-PA
GHDNEGCGCQYAR	PBS, 4MU	AGAP001662-PA
GPNLEGCDCQYAPYGCCPDNR	PBS	AGAP001662-PA
GVDVCQDAVQAGQCTESIPMYYYDSR	PBS	AGAP001662-PA
HFFDVEYGGCGR	PBS, 2MU, 4MU	AGAP001662-PA
HGCCPDGVSPAK	PBS, 4MU	AGAP001662-PA
IQLATESCNK	2MU	AGAP001662-PA
ISGPCTGHYNMWYYDAER	2MU	AGAP001662-PA
KGEIMLNTNQGR	4MU	AGAP001662-PA
LEDLGPYVCQAYSGAGK	PBS, 2MU, 4MU	AGAP001662-PA
LTCLGPTTESVYLVLLSQDR	PBS, 4MU	AGAP001662-PA
LTPCEYQWYTSQWSK	2MU, 4MU	AGAP001662-PA
NMCAQFTYGGCLGNANR	PBS	AGAP001662-PA
NNYPTEASCGYHCK	PBS	AGAP001662-PA
NVGVNYEYSVSSK	2MU, 4MU	AGAP001662-PA
QFYYGGCGGNGNNFADEQSCINR	PBS	AGAP001662-PA
SCGSEGQGEQDVCQLPHAYGECSGNEER	PBS	AGAP001662-PA
SCTLAGQINVNNR	2MU	AGAP001662-PA
SEEGGIALLR	PBS, EDTA, 2MU, 4MU	AGAP001662-PA
SGTVYDASFCADR	2MU, 4MU	AGAP001662-PA
SQCQLPMDNGDR	PBS	AGAP001662-PA
TASGLLDASNLQVGYNDLLLIPAGATNVLISER	PBS, 2MU, 4MU, 8MU	AGAP001662-PA
TDSGTYVCIADNGIGEPALR	PBS, 2MU, 4MU, 8MU	AGAP001662-PA
TIHFAGSDWHYER	PBS	AGAP001662-PA
TPAHGHSGEGCCLQTPYGCCPDNVVAAR	PBS	AGAP001662-PA
TPAKGPDGEGCTCADSK	PBS	AGAP001662-PA
TVTVYGYNLPAQINPQDER	PBS, EDTA, 2MU, 4MU	AGAP001662-PA
TVVCGVFDGQSLK	PBS, 2MU, 4MU	AGAP001662-PA
VRLEDLGPYVCQAYSGAGK	PBS, 2MU, 4MU	AGAP001662-PA
WFYEPHEQR	PBS	AGAP001662-PA
WSAWGAPSECSR	PBS, 2MU	AGAP001662-PA
YFSCNTQDCPER	PBS, 2MU	AGAP001662-PA
YGCCPDGVSEAQGSK	PBS, 2MU, 4MU	AGAP001662-PA
YVITSDGDLQIVQLHR	PBS, 2MU, 4MU, 8MU	AGAP001662-PA
YYFSTQTGACELFTYTGCGGNGNNFQR	PBS, 2MU	AGAP001662-PA
TISYAAPLATK	FP	AGAP001664-PA	CPR1; proteins below highlighted in darker blue are other members of the 2RA sequence cluster. All RR-2
TIVAQPAVAYAAPVAK	FP	AGAP001664-PA
TVVASPAISYAAPVAK	FP	AGAP001664-PA
SGDVVQGSYSVVDPDGTK	FP	AGAP001664-PA, AGAP001665-PA, AGAP001666-PA, AGAP001667-PA, AGAP001668-PA, AGAP001669-PA
SGDVVQGSYSVVDPDGTKR	FP	AGAP001664-PA, AGAP001665-PA, AGAP001666-PA, AGAP001667-PA, AGAP001668-PA, AGAP001669-PA
TIVAAAPVATK	FP	AGAP001664-PA, AGAP001665-PA, AGAP001666-PA, AGAP001667-PA, AGAP001668-PA, AGAP001669-PA
TYVAQPALSYAAPLTK	FP	AGAP001665-PA, AGAP001666-PA, AGAP001667-PA, AGAP001668-PA
TYVSQPALSYAAPVAK	FP	AGAP001665-PA, AGAP001666-PA, AGAP001667-PA, AGAP001668-PA
TISYAAPVATK	FP	AGAP001665-PA, AGAP001666-PA, AGAP001667-PA, AGAP001668-PA, AGAP001669-PA
VAYAAAPIAK	FP	AGAP001665-PA, AGAP001666-PA, AGAP001667-PA, AGAP001668-PA, AGAP001669-PA
VIAQPAVAYAAPVAK	FP	AGAP001665-PA, AGAP001666-PA, AGAP001667-PA, AGAP001668-PA, AGAP001669-PA
TYVSQPAISYAAPLATK	FP	AGAP001665-PA, AGAP001667-PA, AGAP001668-PA
DAYVGDEAQSK	PBS, 2MU, 4MU, 8MU	AGAP001676-PA
DAYVGDEAQSKR	4MU, 8MU, SDS	AGAP001676-PA
MTQIMFETFAAPAVYVAIQAVLSLYASGR	4MU, 8MU, SDS	AGAP001676-PA
TTGVVLDSGDGVSHTVPIYEGYALPHAILR	EDTA, 2MU, 4MU, 8MU, SDS, FP	AGAP001676-PA
HQGVMVGMGNK	4MU	AGAP001676-PA, AGAP011514-PA
APEALFQPSFLGMESTGIHETVYNSIMR	2MU, 4MU, 8MU, SDS, FP	AGAP001676-PA, AGAP011515-PA
DLYANSVLSGGTTMYPGIADR	PBS, EDTA, 2MU, 4MU, 8MU, SDS, FP	AGAP001676-PA, AGAP011515-PA
EITSLAPSTIK	PBS, EDTA, 2MU, 4MU, 8MU, SDS, FP	AGAP001676-PA, AGAP011515-PA
EKLCYVALDFEQEMQAAAASSSSEK	8MU	AGAP001676-PA, AGAP011515-PA
FRAPEALFQPSFLGMESTGIHETVYNSIMR	8MU, SDS	AGAP001676-PA, AGAP011515-PA
HEYDEGGPGIVHR	PBS, 2MU, 4MU, 8MU, SDS, FP	AGAP001676-PA, AGAP011515-PA
HEYDEGGPGIVHRK	4MU, 8MU, SDS	AGAP001676-PA, AGAP011515-PA
KDLYANSVLSGGTTMYPGIADR	4MU, 8MU, SDS	AGAP001676-PA, AGAP011515-PA
LCYVALDFEQEMQAAAASSSSEK	EDTA, 2MU, 4MU, 8MU, SDS	AGAP001676-PA, AGAP011515-PA
MDLAGR	8MU	AGAP001676-PA, AGAP011515-PA
FINLLINDAIFLLDESLSNLQQIR	SDS	AGAP001681-PA
SPLTMEQVK	SDS	AGAP001681-PA
AAQTIFWTELFR	4MU, 8MU, SDS	AGAP001711-PA	NADH dehydrogenase (ubiquinone) Fe-S protein 8
EPATINYPFEK	4MU, 8MU	AGAP001711-PA
FRGEHALR	4MU, 8MU, SDS	AGAP001711-PA
GAAVTLAHIFK	8MU	AGAP001711-PA
LCEAICPAQAITIEAEER	2MU, 4MU, 8MU	AGAP001711-PA
LLSNGDKWESEIATNINADYLYR	4MU, 8MU	AGAP001711-PA
RYPSGEER	SDS	AGAP001711-PA
GPAPVNASLEQDIIDETLYYFK	4MU	AGAP001712-PA	actin related protein 2/3 complex, subunit 3
RLNLEQQQQQQR	2MU	AGAP001739-PA
SLHSYMK	2MU	AGAP001739-PA
ERCNQNLLLNNLEMIK	SDS	AGAP001754-PA	nucleoprotein TPR
KIDDLQR	SDS	AGAP001754-PA
QSLEQMLQIIK	SDS	AGAP001754-PA
SENVRIQSEFMMLQK	SDS	AGAP001754-PA
DLTLEQIR	4MU, 8MU	AGAP001792-PA
FSLLEALK	8MU	AGAP001792-PA
GLLLFIDEADAFLR	4MU, 8MU, SDS, FP	AGAP001792-PA
IGKPSLVNETSR	8MU	AGAP001792-PA
KRYEEQLAQQQR	8MU	AGAP001792-PA
SALNAFLYR	8MU, SDS	AGAP001792-PA
TAGSVLGQGATALLTDWNK	4MU, 8MU	AGAP001792-PA
VVTTVGGLSLLALGVYTAK	8MU	AGAP001792-PA
KSSSTGKK	4MU	AGAP001797-PA	Tropomyosin 1
LKEAEAR	PBS	AGAP001797-PA, AGAP001797-PC-PE, AGAP001797-PG-PJ
ALADEER	PBS, EDTA	AGAP001797-PA, AGAP001797-PD-PE, AGAP001797-PG-PH, AGAP001797-PJ
ALADEERMDALENQLK	PBS, EDTA, 2MU, 4MU	AGAP001797-PA, AGAP001797-PD-PE, AGAP001797-PG-PH, AGAP001797-PJ
ANQREEEYKNQIK	PBS, EDTA, 2MU, 4MU, FP	AGAP001797-PA, AGAP001797-PD-PE, AGAP001797-PG-PH, AGAP001797-PJ
EEEYKNQIK	PBS, EDTA	AGAP001797-PA, AGAP001797-PD-PE, AGAP001797-PG-PH, AGAP001797-PJ
FMAEEADKK	PBS, EDTA	AGAP001797-PA, AGAP001797-PD-PE, AGAP001797-PG-PH, AGAP001797-PJ
FMAEEADKKYDEVAR	PBS, EDTA, FP	AGAP001797-PA, AGAP001797-PD-PE, AGAP001797-PG-PH, AGAP001797-PJ
KLAMVEADLER	PBS, EDTA, 2MU, 4MU, FP	AGAP001797-PA, AGAP001797-PD-PE, AGAP001797-PG-PH, AGAP001797-PJ
KLAMVEADLERAEER	PBS	AGAP001797-PA, AGAP001797-PD-PE, AGAP001797-PG-PH, AGAP001797-PJ
KYDEVAR	PBS, EDTA, 2MU, 4MU	AGAP001797-PA, AGAP001797-PD-PE, AGAP001797-PG-PH, AGAP001797-PJ
LAMVEADLER	PBS, EDTA, 2MU, FP	AGAP001797-PA, AGAP001797-PD-PE, AGAP001797-PG-PH, AGAP001797-PJ
LAMVEADLERAEER	PBS	AGAP001797-PA, AGAP001797-PD-PE, AGAP001797-PG-PH, AGAP001797-PJ
MDALENQLK	PBS, EDTA, 2MU	AGAP001797-PA, AGAP001797-PD-PE, AGAP001797-PG-PH, AGAP001797-PJ
SLEVSEEKANQR	PBS	AGAP001797-PA, AGAP001797-PD-PE, AGAP001797-PG-PH, AGAP001797-PJ
SLEVSEEKANQREEEYK	PBS	AGAP001797-PA, AGAP001797-PD-PE, AGAP001797-PG-PH, AGAP001797-PJ
YDEVAR	PBS	AGAP001797-PA, AGAP001797-PD-PE, AGAP001797-PG-PH, AGAP001797-PJ
EIGDDLDTAFVELILK	PBS, EDTA, 2MU, 4MU, FP	AGAP001797-PA, AGAP001797-PE, AGAP001797-PG-PH, AGAP001797-PJ
EIGDDLDTAFVELILKE	PBS, EDTA, 2MU, 4MU, 8MU, FP	AGAP001797-PA, AGAP001797-PE, AGAP001797-PG-PH, AGAP001797-PJ
EVDRLEDELVMEK	PBS, EDTA, 2MU, 4MU	AGAP001797-PA, AGAP001797-PE, AGAP001797-PG-PH, AGAP001797-PJ
EVDRLEDELVMEKEK	PBS, EDTA	AGAP001797-PA, AGAP001797-PE, AGAP001797-PG-PH, AGAP001797-PJ
LEDELVMEK	PBS, EDTA	AGAP001797-PA, AGAP001797-PE, AGAP001797-PG-PH, AGAP001797-PJ
YREIGDDLDTAFVELILK	2MU	AGAP001797-PA, AGAP001797-PE, AGAP001797-PG-PH, AGAP001797-PJ
YREIGDDLDTAFVELILKE	PBS, EDTA, 2MU, 4MU, 8MU, FP	AGAP001797-PA, AGAP001797-PE, AGAP001797-PG-PH, AGAP001797-PJ
IQLLEEDLER	PBS, EDTA, 2MU, 4MU, 8MU, FP	AGAP001797-PA-PJ
IQLLEEDLERSEER	PBS, EDTA, 2MU, 4MU, FP	AGAP001797-PA-PJ
IVELEEELR	PBS, EDTA, 2MU, 4MU, 8MU, FP	AGAP001797-PA-PJ
IVELEEELRVVGNNLK	PBS, EDTA, 4MU, 8MU, FP	AGAP001797-PA-PJ
LASATAK	PBS	AGAP001797-PA-PJ
LSEASAAADESER	PBS, EDTA, 2MU, 4MU, 8MU, SDS, FP	AGAP001797-PA-PJ
RIQLLEEDLER	PBS, EDTA, 2MU, 4MU, FP	AGAP001797-PA-PJ
RIQLLEEDLERSEER	PBS, EDTA, FP	AGAP001797-PA-PJ
SLEVSEEK	PBS, EDTA, 2MU, 4MU	AGAP001797-PA-PJ
VGILEAQLAQAK	2MU	AGAP001797-PB-PC, AGAP001797-PF, AGAP001797-PI
EEAESEVAALNR	2MU	AGAP001797-PB-PD, AGAP001797-PF, AGAP001797-PI
REEAESEVAALNR	PBS	AGAP001797-PB-PD, AGAP001797-PF, AGAP001797-PI
EEAAAAAGGEGEAAAAGGEGAPAGPTK	PBS, EDTA, 2MU, 4MU, FP	AGAP001797-PD
EVDRLEDELIVEK	PBS, EDTA, 2MU, 4MU, 8MU, FP	AGAP001797-PD
LEDELIVEK	PBS, EDTA	AGAP001797-PD
YAEIGDDLDFAFVDLIPGIDPIWTER	PBS, EDTA, 2MU, 4MU, 8MU, FP	AGAP001797-PD
ALLCEQQAR	PBS, EDTA, 2MU, 4MU, 8MU, FP	AGAP001797-PE, AGAP001797-PG-PH, AGAP001797-PJ
ALQNAESEVAALNR	PBS, EDTA, 2MU, 4MU, 8MU, SDS, FP	AGAP001797-PE, AGAP001797-PG-PH, AGAP001797-PJ
ALQNAESEVAALNRR	PBS, EDTA, 4MU, FP	AGAP001797-PE, AGAP001797-PG-PH, AGAP001797-PJ
EKALQNAESEVAALNR	4MU	AGAP001797-PE, AGAP001797-PG-PH, AGAP001797-PJ
IQAIENDLDVTQETLMQVNTK	PBS, EDTA, 2MU, 4MU, 8MU, FP	AGAP001797-PE, AGAP001797-PG-PH, AGAP001797-PJ
IQAIENDLDVTQETLMQVNTKLEEKEK	PBS	AGAP001797-PE, AGAP001797-PG-PH, AGAP001797-PJ
KIQAIENDLDVTQETLMQVNTK	PBS, EDTA, 2MU, 4MU, FP	AGAP001797-PE, AGAP001797-PG-PH, AGAP001797-PJ
KIQAIENDLDVTQETLMQVNTKLEEK	PBS	AGAP001797-PE, AGAP001797-PG-PH, AGAP001797-PJ
LEKDNALDR	PBS, 2MU, 4MU	AGAP001797-PE, AGAP001797-PG-PH, AGAP001797-PJ
AICDDLDSTFAELTGY	EDTA, 2MU, 4MU, 8MU, FP	AGAP001799-PA	Tropomyosin 1
EVDRLEDK	PBS	AGAP001799-PA
EVDRLEDKLMNEK	PBS	AGAP001799-PA
LEDKLMNEK	PBS	AGAP001799-PA
ADKIMEEVADLTK	PBS, EDTA, 2MU, 4MU	AGAP001799-PA-PB
ASLEQATK	PBS, EDTA, 2MU, 4MU	AGAP001799-PA-PB
DKLLTSTEANVAALTR	PBS, 2MU	AGAP001799-PA-PB
DNAQDKADTCENQAK	PBS	AGAP001799-PA-PB
DSEEKDK	PBS	AGAP001799-PA-PB
DSEEKDKLLTSTEANVAALTR	PBS, EDTA, 2MU, 4MU, 8MU, FP	AGAP001799-PA-PB
IEKDNAQDKADTCENQAK	PBS	AGAP001799-PA-PB
IMEEVADLTK	PBS, EDTA, 2MU, 4MU	AGAP001799-PA-PB
IMELEEELK	PBS, EDTA, 2MU, 4MU	AGAP001799-PA-PB
IMELEEELKVVGNSLK	PBS, EDTA, 2MU, 4MU, FP	AGAP001799-PA-PB
KLAFVEDELEVAEDR	PBS, EDTA, 2MU, 4MU, FP	AGAP001799-PA-PB
KLAFVEDELEVAEDRVK	PBS, EDTA, 2MU, 4MU	AGAP001799-PA-PB
KMQAMKIEK	4MU	AGAP001799-PA-PB
KVQQVEEDLEK	PBS, EDTA, 2MU, 4MU	AGAP001799-PA-PB
KVQQVEEDLEKSEER	PBS, EDTA, 2MU, 4MU	AGAP001799-PA-PB
LAFVEDELEVAEDR	PBS, EDTA, 2MU, 4MU, 8MU, FP	AGAP001799-PA-PB
LAFVEDELEVAEDRVK	PBS, EDTA, 4MU	AGAP001799-PA-PB
LEQVTQDHEK	PBS, EDTA, 2MU, 4MU	AGAP001799-PA-PB
LLEATQSADENNR	PBS, EDTA, 2MU, 4MU, 8MU, SDS, FP	AGAP001799-PA-PB
LLTSTEANVAALTR	PBS, EDTA, 2MU, 4MU, 8MU, SDS, FP	AGAP001799-PA-PB
MDQLSNQLK	PBS, EDTA, 2MU	AGAP001799-PA-PB
MLAEDADTK	PBS, EDTA	AGAP001799-PA-PB
MLAEDADTKSDEVSR	PBS	AGAP001799-PA-PB
RLEQVTQDHEK	PBS, EDTA, 2MU, 4MU, 8MU, FP	AGAP001799-PA-PB
RLEQVTQDHEKFK	PBS, EDTA, FP	AGAP001799-PA-PB
SLEVSEDK	PBS, EDTA	AGAP001799-PA-PB
SLEVSEDKANQR	PBS, EDTA, 2MU, 4MU	AGAP001799-PA-PB
SQQDEERMDQLSNQLK	PBS, EDTA, 2MU	AGAP001799-PA-PB
SSAALSK	PBS	AGAP001799-PA-PB
VQQVEEDLEK	PBS, EDTA, 2MU	AGAP001799-PA-PB
VQQVEEDLEKSEER	PBS	AGAP001799-PA-PB
VVGNSLK	PBS	AGAP001799-PA-PB
VEEFKR	PBS	AGAP001799-PA-PB, AGAP010932-PA
EVDRLEDELGVNK	PBS, EDTA	AGAP001799-PB	Tropomyosin 1
EVDRLEDELGVNKDR	PBS, 2MU	AGAP001799-PB
LEDELGVNK	PBS	AGAP001799-PB
FQSAAIGALQEASEAYLVGLFEDTNLCAIHAK	PBS, EDTA, 2MU, 4MU, 8MU, SDS, FP	AGAP001813-PA-PB	histone H3
DIQLAR	PBS, EDTA, 2MU, 4MU, 8MU, SDS, FP	AGAP001813-PA-PB, AGAP003910-PA, AGAP005024-PA, AGAP005025-PA, AGAP012196-PA, AGAP012197-PA, AGAP012559-PA, AGAP012572-PA, AGAP012573-PA, AGAP012709-PA
EIAQDFK	PBS, EDTA, 2MU, 4MU, 8MU, FP	AGAP001813-PA-PB, AGAP003910-PA, AGAP005024-PA, AGAP005025-PA, AGAP012196-PA, AGAP012197-PA, AGAP012559-PA, AGAP012572-PA, AGAP012573-PA, AGAP012709-PA
EIAQDFKTDLR	EDTA, 2MU, 4MU, 8MU, FP	AGAP001813-PA-PB, AGAP003910-PA, AGAP005024-PA, AGAP005025-PA, AGAP012196-PA, AGAP012197-PA, AGAP012559-PA, AGAP012572-PA, AGAP012573-PA, AGAP012709-PA
RVTIMPK	PBS	AGAP001813-PA-PB, AGAP003910-PA, AGAP005024-PA, AGAP005025-PA, AGAP012196-PA, AGAP012197-PA, AGAP012559-PA, AGAP012572-PA, AGAP012573-PA, AGAP012709-PA
STELLIR	PBS, EDTA, 2MU, 4MU, 8MU, SDS, FP	AGAP001813-PA-PB, AGAP003910-PA, AGAP005024-PA, AGAP005025-PA, AGAP012196-PA, AGAP012197-PA, AGAP012559-PA, AGAP012572-PA, AGAP012573-PA, AGAP012709-PA
YRPGTVALR	PBS, EDTA, 2MU, 4MU, 8MU, FP	AGAP001813-PA-PB, AGAP003910-PA, AGAP005024-PA, AGAP005025-PA, AGAP012196-PA, AGAP012197-PA, AGAP012559-PA, AGAP012572-PA, AGAP012573-PA, AGAP012709-PA
EPVIQDVLSFVYAIK	4MU, 8MU	AGAP001823-PA	VATG: V-type H+-transporting ATPase subunit G
ADVVVVVDTSLGTLLGELVQSTINDLR	PBS, 4MU, SDS, FP	AGAP001826-PA	Lp: lipophorin
ADVVVVVDTSLGTLLGELVQSTINDLRK	PBS, FP	AGAP001826-PA
AGAAPALGAASEPR	PBS, 2MU, 4MU, 8MU	AGAP001826-PA
AQEDVIVAVLK	PBS, 8MU	AGAP001826-PA
ATGISDVNVAVIGYSK	PBS	AGAP001826-PA
ATLESPIR	PBS	AGAP001826-PA
DEYVPIFTIR	PBS, 4MU, 8MU	AGAP001826-PA
DILSGFADYSVK	8MU	AGAP001826-PA
EAYLSVGSLVSK	PBS, 8MU	AGAP001826-PA
EDLLTLYNQVK	PBS	AGAP001826-PA
ENLGATTEVYALR	PBS, FP	AGAP001826-PA
ESLSNSFVTR	PBS, 4MU, 8MU	AGAP001826-PA
EVIITR	2MU	AGAP001826-PA
FALHDATAYDLTVDALQGK	PBS	AGAP001826-PA
FDNSNPQHLQLSLSFDTPGSQTK	PBS	AGAP001826-PA
FGGNFFVLQNYAQQK	PBS	AGAP001826-PA
FLPNRPVVFESQLNGLSSAK	PBS	AGAP001826-PA
FLPYVSSIQFSPWNFVR	SDS	AGAP001826-PA
FSVENAVVVSETNPSVDFTLGYPGK	PBS	AGAP001826-PA
FTSQDGELNLEGSLIAVEK	PBS, 8MU	AGAP001826-PA
FYLDGEYGYDK	PBS	AGAP001826-PA
GLISLFQVAQEK	PBS, 2MU, 8MU	AGAP001826-PA
GLVTGIESVDAFLQLLQK	PBS, 2MU, 4MU, 8MU, SDS, FP	AGAP001826-PA
GNQLITLPAK	PBS	AGAP001826-PA
GQGELFALVTFVK	PBS, 8MU	AGAP001826-PA
IATSVSELFR	PBS	AGAP001826-PA
IFQQVSEVFGQLSQVYVESFR	PBS, 2MU, 4MU, SDS	AGAP001826-PA
IFQQVSEVFGQLSQVYVESFRK	PBS	AGAP001826-PA
IHAYLSLVECPSANVANELK	PBS, 8MU	AGAP001826-PA
IVNAALSTLK	PBS, SDS	AGAP001826-PA
IVNAALSTLKDTNEDSEIR	PBS	AGAP001826-PA
IVVESLDGGK	PBS	AGAP001826-PA
KADVVVVVDTSLGTLLGELVQSTINDLR	PBS	AGAP001826-PA
KADVVVVVDTSLGTLLGELVQSTINDLRK	PBS	AGAP001826-PA
KEDLLTLYNQVK	PBS, 2MU, 4MU, 8MU	AGAP001826-PA
KVYLDALFR	PBS, 2MU, 4MU, 8MU	AGAP001826-PA
LAFVSLTLVQSMTQDALK	PBS, 8MU	AGAP001826-PA
LEGVTAGELYVK	PBS, 4MU, 8MU	AGAP001826-PA
LGVNNNDKEVALYAVAHNGVEEYLAK	PBS	AGAP001826-PA
LLDGNPPR	PBS	AGAP001826-PA
LNLNLPNVDPIAAEGSYTYDAK	PBS, 4MU, 8MU	AGAP001826-PA
LQEDIMSDPALAEFVK	PBS	AGAP001826-PA
LSAQGAGVAR	2MU, 4MU, 8MU, FP	AGAP001826-PA
LSEEYQYLPYLK	PBS, 4MU, 8MU	AGAP001826-PA
LSTNLVSALPEFGK	PBS	AGAP001826-PA
LTLTGNKAGAAPALGAASEPR	4MU	AGAP001826-PA
LVQEYFDTFDEFK	PBS, 4MU	AGAP001826-PA
LVVAVFER	PBS	AGAP001826-PA
LYAFNPFAR	PBS	AGAP001826-PA
NFIYIVIR	8MU	AGAP001826-PA
NLFSFASGK	PBS	AGAP001826-PA
NNVVGHLDFDLK	PBS	AGAP001826-PA
NSDNLVAPLLDK	PBS	AGAP001826-PA
QASAAGSLTLPFEGYTFGSYFFGSPESFDFLLTR	PBS	AGAP001826-PA
QDQFFSADGTFGVDK	PBS	AGAP001826-PA
QELVSVNFR	PBS, 2MU, 4MU	AGAP001826-PA
QFGGEFQR	PBS	AGAP001826-PA
QYISIVAAVLADQLSR	PBS	AGAP001826-PA
SDSFEIAQPGSAMSAALGMANVKARGIMFNMVAPLK	PBS	AGAP001826-PA
SFDANVDVNVGDVK	PBS	AGAP001826-PA
STETDVFGVCQTSFSSYPSGDATVVEK	8MU	AGAP001826-PA
STPLLQSSYNAQQTIK	PBS, 2MU, 4MU, 8MU	AGAP001826-PA
STVESYTNGNVGK	PBS	AGAP001826-PA
SVTLVDKDSTVELTAK	PBS	AGAP001826-PA
TANLFVELIQLMR	PBS, 4MU, 8MU	AGAP001826-PA
TIIFENPDQQPAGNLAVIK	PBS, 2MU, 4MU, 8MU	AGAP001826-PA
TPGDYDVQLGGSLNK	PBS, 8MU	AGAP001826-PA
TTINGHVVSNGER	PBS	AGAP001826-PA
TVAVEGVLNLPK	PBS, 4MU, 8MU	AGAP001826-PA
VAALQAYPAASCNK	PBS, 8MU	AGAP001826-PA
VDQEELFEVYLEVEPK	PBS	AGAP001826-PA
VEAIFFNVYEETVK	PBS, 4MU	AGAP001826-PA
VEVYAGDNCQYTLK	PBS, 8MU	AGAP001826-PA
VFGSELFFLSTGENVPTDPEQFLDK	PBS, 8MU	AGAP001826-PA
VGTGDAVEAITQLYK	PBS, 2MU, 4MU	AGAP001826-PA
VIQCAGPDASSR	PBS, 2MU, 8MU	AGAP001826-PA
VLNQAVER	SDS	AGAP001826-PA
VLVDKEEFATYDFK	PBS, 8MU	AGAP001826-PA
VNAPVYDVAADFYYDFEK	PBS	AGAP001826-PA
VNLEVAYTDNSFK	PBS, 4MU, 8MU	AGAP001826-PA
VSLLLPTGR	PBS, 8MU	AGAP001826-PA
VYLDALFR	PBS	AGAP001826-PA
VYQVGSFITSHLASLR	PBS, 8MU	AGAP001826-PA
YELSQYAEFELKPEAQGLESLK	PBS	AGAP001826-PA
YNLENIEWTSPYAPK	PBS, 8MU	AGAP001826-PA
YQYLFYVHPTSAGASLILPTR	PBS	AGAP001826-PA
KAGGAK	4MU, 8MU	AGAP001826-PA, AGAP005409-PA
VLQLINDYTAVALNYGIFR	8MU	AGAP001827-PA	hypoxia up-regulated 1
ELLHAVLPLQDFR	PBS	AGAP001871-PA	Ro ribonucleoprotein autoantigen
HTVYDLLVELVR	PBS	AGAP001871-PA
YFIALDLR	PBS	AGAP001871-PA
FRVQLK	PBS	AGAP001897-PA	centromere protein J
LGPVGGIFNLAVQLR	SDS	AGAP001899-PA	fatty acid synthase, animal type
AGAGSATLSMAYAGAR	8MU	AGAP001903-PA	malate dehydrogenase
ALIGIISNPVNSTVPIACDTLQK	4MU, 8MU	AGAP001903-PA
ANTFVGEAAGVDPQK	4MU, 8MU, SDS	AGAP001903-PA
DDLFNTNASIVR	4MU, 8MU, SDS	AGAP001903-PA
IQEAGTEVVK	4MU, 8MU	AGAP001903-PA
LNAYEQELLK	8MU	AGAP001903-PA
VFGVSTLDIVR	4MU, 8MU, SDS, FP	AGAP001903-PA
YFATPLLLGK	8MU	AGAP001903-PA
ELAEDGYSGVEVR	4MU, 8MU, SDS	AGAP001910-PA	RpS3: 40S ribosomal protein S3
FGFAPGSVELYAEK	4MU, 8MU, SDS	AGAP001910-PA
GLCAIAQAESLR	4MU, 8MU	AGAP001910-PA
IRELTAVVR	SDS	AGAP001910-PA
TEIIIMATR	SDS	AGAP001910-PA
TQNVLGEK	8MU	AGAP001910-PA
KIGGAKNGGER	8MU	AGAP001911-PA	RpL6: 60S ribosomal protein L6
VLILLAGR	8MU, FP	AGAP001911-PA
IAQNYVIATTTR	2MU, 8MU, SDS, FP	AGAP001911-PA, AGAP012906-PA
DGQLPVEEDIDLSDVDLDEKDEL	PBS	AGAP001919-PA	protein disulfide-isomerase A6
LGALDATVHQQK	PBS	AGAP001919-PA
TSSDIVNWAQDKYTEDIPSPEIVQLTSEQVAR	PBS	AGAP001919-PA
YTEDIPSPEIVQLTSEQVAR	PBS	AGAP001919-PA
GFGFLSFENESAVER	4MU	AGAP001930-PA-PB	Heterogeneous nuclear ribonucleoprotein 27C
VFYQVDAVPSVQFLIDAIESFLVSPANR	SDS	AGAP001943-PA
GSTIHLVLR	PBS, 2MU, 4MU, 8MU, SDS	AGAP001969-PA	polyubiquitin
GSTVHLVLR	2MU, 4MU, 8MU, SDS	AGAP001969-PA
EEIPPNQQR	2MU, 4MU, 8MU, SDS	AGAP001969-PA, AGAP001970-PA
KQIDEREEIPPNQQR	4MU, 8MU	AGAP001969-PA, AGAP001970-PA
QIDEREEIPPNQQR	4MU, 8MU, SDS	AGAP001969-PA, AGAP001970-PA
QLQEYSIIK	PBS, EDTA, 2MU, 4MU, 8MU, SDS, FP	AGAP001969-PA, AGAP001970-PA
TIAVDTEPEATVESVK	PBS, EDTA, 2MU, 4MU, 8MU, SDS, FP	AGAP001969-PA, AGAP001970-PA
TIAVDTEPEATVESVKK	4MU, 8MU	AGAP001969-PA, AGAP001970-PA
ASTIHLVLR	8MU, SDS	AGAP001970-PA	Polyubiquitin-B
IIFAGK	PBS, EDTA, 2MU, 4MU, 8MU, SDS, FP	AGAP001970-PA
TIAIDTEPEATVESVK	8MU	AGAP001970-PA
EGIPPDQQR	PBS, 2MU	AGAP001971-PA, AGAP002599-PA, AGAP007927-PA, AGAP013742-PA
ESTLHLVLR	PBS, EDTA, 2MU, 4MU, 8MU, SDS, FP	AGAP001971-PA, AGAP002599-PA, AGAP007927-PA, AGAP013742-PA
IQDKEGIPPDQQR	PBS, 2MU, 4MU, 8MU	AGAP001971-PA, AGAP002599-PA, AGAP007927-PA, AGAP013742-PA
TITLEVEPSDTIENVK	PBS, EDTA, 2MU, 4MU, 8MU, FP	AGAP001971-PA, AGAP002599-PA, AGAP007927-PA, AGAP013742-PA
TLSDYNIQK	PBS, EDTA, 2MU, 4MU, 8MU, FP	AGAP001971-PA, AGAP002599-PA, AGAP007927-PA, AGAP013742-PA
FLNDAFTNLPTR	FP	AGAP001981-PA-PD
LWLLDD	FP	AGAP001981-PA-PD
SNGEFWTEFSDITAIAK	FP	AGAP001981-PA-PD
IEELAMENNAGAVR	FP	AGAP001981-PB-PD
HSQAGPGTHAAHVVR	EDTA, FP	AGAP001988-PA
IYNYFAGVGGAIDLFQSSSLK	EDTA, FP	AGAP001988-PA
YFIFGGIIQAISAETR	EDTA, FP	AGAP001988-PA
EPIPTSQLVQK	PBS	AGAP001995-PA	20S proteasome subunit alpha 2
LVQIEYALAAVAAGAPSVGIK	PBS	AGAP001995-PA
YSEDLELDDAVHTAILTLK	PBS	AGAP001995-PA
LTGSTLDTFLEYIER	8MU	AGAP001998-PA	mRpS10: 28S ribosomal protein S10, mitochondrial
DPSSGTALQEISFWLNLER	SDS	AGAP002015-PA-PB	mRpS10: 28S ribosomal protein S10, mitochondrial
ELQSFPVWLGGLFNPEAYITATR	SDS	AGAP002015-PA-PB
FTLASYLAQAVQDIK	SDS	AGAP002015-PA-PB
LVAEDIPLLFSLLSDVFPNVGYTR	SDS	AGAP002015-PA-PB
WFTQQVMR	SDS	AGAP002015-PA-PB
ILAYTQLLESYR	SDS	AGAP002061-PA	26S proteasome regulatory subunit N7
EFEEIGMLLPQVEASILDLSR	8MU	AGAP002063-PA	nucleolar protein 56
TAVAALNNVNAISEGLVPDDLSGFLDTTLPK	8MU	AGAP002063-PA
APAVGIDLGTTYSCVGVFQHGK	4MU	AGAP002076-PA	heat shock 70kDa protein 1/8
ARFEELNADLFR	4MU, 8MU	AGAP002076-PA
DAGTISGLNVLR	4MU, 8MU	AGAP002076-PA
ELESVCNPIISK	EDTA, 2MU, FP	AGAP002076-PA
FEELNADLFR	4MU	AGAP002076-PA
GVPQIEVTFDIDANGILNVTALEK	2MU	AGAP002076-PA
LSKEDIER	2MU	AGAP002076-PA
NQVAMNPTNTIFDAK	4MU	AGAP002076-PA
SEEVQDLLLLDVTPLSLGIETAGGVMSVLIK	2MU	AGAP002076-PA
TLSSSTQASIEIDSLFEGTDFYTSITR	4MU	AGAP002076-PA
TTPSYVAFTDTER	4MU, 8MU	AGAP002076-PA
TVTNAVITVPAYFNDSQR	4MU, 8MU	AGAP002076-PA
VEIIANDQGNR	4MU, 8MU	AGAP002076-PA, AGAP004192-PA, AGAP004582-PA, AGAP004583-PA, AGAP012891-PA
IINEPTAAAIAYGLDK	4MU, 8MU	AGAP002076-PA, AGAP004192-PA, AGAP004944-PA
IINEPTAAAIAYGLDKK	8MU	AGAP002076-PA, AGAP004192-PA, AGAP004944-PA
ASIHDIVLVGGSTR	4MU	AGAP002076-PA, AGAP004944-PA
DNNLLGK	EDTA, 2MU	AGAP002076-PA, AGAP004944-PA
FELSGIPPAPR	PBS, EDTA, 2MU	AGAP002076-PA, AGAP004944-PA
ITITNDK	EDTA	AGAP002076-PA, AGAP004944-PA
LLQDFFNGK	4MU, 8MU	AGAP002076-PA, AGAP004944-PA
QTQTFTTYSDNQPGVLIQVFEGER	PBS, EDTA, 2MU, 4MU, 8MU, FP	AGAP002076-PA, AGAP004944-PA
LIPADVLR	FP	AGAP002085-PA-PC
LLELVEDCGPLPLANDK	FP	AGAP002085-PA-PC
STCVLSDDAQPR	PBS	AGAP002085-PA-PC
TAPFPACCPTFTCEPGAK	PBS, FP	AGAP002085-PA-PC
FTPVLIDAGNILLDVYEDSLEK	8MU	AGAP002088-PA	U3 small nucleolar RNA-associated protein 15
EVPAAPWVNLQLDEGLAPR	4MU	AGAP002101-PA	isoleucyl-tRNA synthetase
LLEMMNR	PBS	AGAP002119-PA-PD	dual-specificity tyrosine-(Y)-phosphorylation regulated kinase
LPSDGSYVLR	PBS	AGAP002119-PA-PD
REQQRSTAGTVPR	PBS	AGAP002119-PB, AGAP002119-PD
QLAIAVTNPNAR	4MU, 8MU, SDS	AGAP002122-PA	RpL32: 60S ribosomal protein L32
GLIENCAGCQQAQPLR	PBS	AGAP002157-PA-PB	thrombospondin 2/3/4/5
HEINYLR	PBS	AGAP002157-PA-PB
VNPLLYLVSPQVR	SDS	AGAP002159-PA
DTPEDNASIPFEFTADNQK	8MU	AGAP002170-PA	NADH dehydrogenase (ubiquinone) flavoprotein 2
GAMIPLLDLAQR	8MU, SDS	AGAP002170-PA
NLGIGVGETTK	8MU	AGAP002170-PA
VYEVATFYTMFMR	SDS	AGAP002170-PA
YASEPVGQLTSLTEEPK	8MU	AGAP002170-PA
HPASTLQILGAEK	2MU	AGAP002171-PA	nucleolar protein 58
ILTDNIAYVK	PBS, 2MU	AGAP002171-PA
LIAHSGSLVNLAK	PBS, 2MU	AGAP002171-PA
THLADYLK	2MU	AGAP002171-PA
QEALRRLQNNR	8MU	AGAP002174-PA
AIVQGVNEGR	PBS	AGAP002176-PA	proprotein convertase subtilisin/kexin type 2
IPSSGSLYLPIK	PBS	AGAP002176-PA
LDLNVLAAWDQGITGK	PBS	AGAP002176-PA
FAFEFAK	4MU, 8MU, SDS	AGAP002192-PA-PB	isocitrate dehydrogenase (NAD+)
FAGVPVDFEIVDIDPASEGNDDLEYAITSIK	4MU, 8MU	AGAP002192-PA-PB
FAGVPVDFEIVDIDPASEGNDDLEYAITSIKR	8MU, SDS	AGAP002192-PA-PB
LADGLFLK	4MU, 8MU, SDS	AGAP002192-PA-PB
NELDLFVNVLHCK	4MU, 8MU, SDS	AGAP002192-PA-PB
NTGTAIAGK	8MU	AGAP002192-PA-PB
NVANPVAMLNAAVDMLYHLGHR	8MU	AGAP002192-PA-PB
NYGDHYAVFEPGTR	4MU, 8MU, SDS	AGAP002192-PA-PB
SEATGILSR	4MU, 8MU, SDS	AGAP002192-PA-PB
SFNAIPAHHQNVDVVIVR	4MU, 8MU, SDS	AGAP002192-PA-PB
TIDIDGIHTPDLGGNNTSTDIVQNVLK	4MU, 8MU	AGAP002192-PA-PB
VVTIENAAR	4MU, 8MU, SDS	AGAP002192-PA-PB
YHADCISDALHK	4MU, 8MU	AGAP002192-PA-PB
EGKQEFIEGLEIILHNVGLR	FP	AGAP002202-PA	CYP325E1: cytochrome P450
ELTEDIELVEAK	4MU	AGAP002273-PA
ELTEDTELIEAK	4MU	AGAP002273-PA
ELTEDTELVEAK	4MU	AGAP002273-PA
QLTEDTELVEAK	2MU, 4MU	AGAP002273-PA
VEAKPDDKPEQDEQPEPSEPVSEVVEK	2MU, 4MU, 8MU	AGAP002273-PA
VEAKPDDKPEQDEQPEPSEPVSEVVEKELTEDTELVEAK	8MU	AGAP002273-PA
VIETVVEK	2MU, 4MU, 8MU	AGAP002273-PA
VIETVVEKVEAK	2MU, 4MU, 8MU	AGAP002273-PA
VIETVVEKVEAKPDDKPEQDEQPEPSEPVSEVVEK	4MU	AGAP002273-PA
APIRPDVVNEVSQLMR	FP	AGAP002306-PA	RpL4: 60S ribosomal protein L4
LCVWTESAFAK	SDS	AGAP002306-PA
QAYAVSEAAGHQTSAESWGTGR	SDS, FP	AGAP002306-PA
YALVSALAASGVPALVQSR	8MU, SDS, FP	AGAP002306-PA
EARPAQENVPPR	SDS	AGAP002340-PA	eIF3a: eukaryotic translation initiation factor 3 subunit A
LAFLLGLQQSPSR	SDS	AGAP002340-PA
LNVLQLAAPQFR	SDS	AGAP002340-PA
QISQVYQTIEFPR	SDS	AGAP002340-PA
LFEGGFDTLNK	4MU, 8MU	AGAP002350-PA-PB	troponin T, fast skeletal muscle
ATELWETIVK	2MU, 4MU, 8MU	AGAP002350-PA-PE
ATELWETIVKLETEKYDLEER	4MU	AGAP002350-PA-PE
GLDPEALTGK	4MU, 8MU	AGAP002350-PA-PE
IKPLEVDGLSADSLR	2MU, 4MU, 8MU	AGAP002350-PA-PE
IQVASK	8MU	AGAP002350-PA-PE
KGLDPEALTGK	4MU	AGAP002350-PA-PE
KGPNFTITK	4MU	AGAP002350-PA-PE
KISLSFR	4MU, 8MU	AGAP002350-PA-PE
LETEKYDLEER	4MU, 8MU	AGAP002350-PA-PE
SYDDKKK	4MU	AGAP002350-PA-PE
TKEQLEEEK	4MU	AGAP002350-PA-PE
TKEQLEEEKK	4MU	AGAP002350-PA-PE
WFGERPGK	8MU	AGAP002350-PA-PE
WFGERPGKK	8MU	AGAP002350-PA-PE
KLFEGGYSAYYQEK	4MU, 8MU	AGAP002350-PC-PE
LFEGGYSAYYQEK	2MU, 4MU, 8MU, SDS	AGAP002350-PC-PE
QELFMAR	4MU, 8MU	AGAP002350-PC-PE
ELLQVLIDWINDELVEER	2MU, SDS	AGAP002356-PA	parvin, beta
IIVTNIEEDLYDGQVLQK	2MU	AGAP002356-PA
AAYFGFYDTAR	PBS, EDTA, 2MU, 4MU, 8MU, SDS, FP	AGAP002358-PA-PC	ADP,ATP carrier protein 2
AKSEIVYK	8MU, SDS	AGAP002358-PA-PC
DFAAGGISAAISK	PBS, EDTA, 2MU, 4MU, 8MU, SDS, FP	AGAP002358-PA-PC
EQGFSAFWR	PBS, EDTA, 2MU, 4MU, 8MU, SDS, FP	AGAP002358-PA-PC
GFGVSVQGIIIYR	PBS, 2MU, 4MU, 8MU, SDS	AGAP002358-PA-PC
GLGDCISK	4MU, 8MU	AGAP002358-PA-PC
GMVDCFVR	4MU, 8MU, SDS	AGAP002358-PA-PC
GTGGAFVLVLYDEIK	PBS, 2MU, 4MU, 8MU, SDS, FP	AGAP002358-PA-PC
GTGGAFVLVLYDEIKK	PBS, 2MU, 4MU, 8MU, SDS, FP	AGAP002358-PA-PC
GTLHCWATIAK	4MU, 8MU, SDS	AGAP002358-PA-PC
IFKTDGLVGLYR	SDS	AGAP002358-PA-PC
LAADVGK	8MU, SDS	AGAP002358-PA-PC
LAADVGKGAEAR	SDS	AGAP002358-PA-PC
LLLQVQHISK	4MU, 8MU, SDS, FP	AGAP002358-PA-PC
PGLSDPVAFIK	4MU, 8MU, SDS	AGAP002358-PA-PC
QEGTGAFFK	2MU, 4MU, 8MU, SDS	AGAP002358-PA-PC
QIAEADR	SDS	AGAP002358-PA-PC
QIAEADRYK	4MU, 8MU, SDS	AGAP002358-PA-PC
QVFLGGVDKNTQFTR	8MU, SDS	AGAP002358-PA-PC
SEIVYK	4MU, 8MU, SDS	AGAP002358-PA-PC
TDGLVGLYR	EDTA, 2MU, 4MU, 8MU, SDS, FP	AGAP002358-PA-PC
TRLAADVGKGAEAR	2MU	AGAP002358-PA-PC
TTPWYVSWAIAQCVTTVAGIVSYPFDTVR	PBS, 2MU, 4MU, 8MU, SDS	AGAP002358-PA-PC
YFIGNLASGGMAGATSLCFVYPLDFAR	PBS, 2MU, 4MU, 8MU, SDS	AGAP002358-PA-PC
YFPTQALNFAFKDK	4MU, 8MU, SDS	AGAP002358-PA-PC
YKGMVDCFVR	SDS	AGAP002358-PA-PC
GAFSNVLR	EDTA, 2MU, 4MU, 8MU, SDS, FP	AGAP002358-PA-PC, AGAP006782-PA
GNLANVIR	PBS, EDTA, 2MU, 4MU, 8MU, SDS, FP	AGAP002358-PA-PC, AGAP006782-PA
QVFLGGVDK	EDTA, 2MU, 4MU, 8MU, SDS, FP	AGAP002358-PA-PC, AGAP006782-PA
TAVAPIER	2MU, 4MU, 8MU, SDS, FP	AGAP002358-PA-PC, AGAP006782-PA
YFPTQALNFAFK	PBS, 2MU, 4MU, 8MU, SDS, FP	AGAP002358-PA-PC, AGAP006782-PA
AALDWLNEAR	8MU	AGAP002364-PA-PB
DQLRPLKDEIAAVAR	8MU	AGAP002364-PA-PB
LDTYDILNR	8MU	AGAP002364-PA-PB
SAEGDELVTVVLK	4MU, 8MU	AGAP002364-PA-PB
TLITNVPALEPVLK	8MU	AGAP002364-PA-PB
TLLQETNPLDEVSK	8MU	AGAP002364-PA-PB
TVQYVNLLQGAPR	4MU, 8MU	AGAP002364-PA-PB
VLVVLSPILIGGGVVTYAK	8MU	AGAP002364-PA-PB
DVVVTLDTENFLPADTTGGVDLLAQSGR	4MU, 8MU	AGAP002401-PA	V-type H+-transporting ATPase subunit E
IQSSNMLNQAR	4MU	AGAP002401-PA
LELIAQQLVPEIR	4MU, 8MU, SDS	AGAP002401-PA
QADAQVIQNVLPAAVELYK	4MU, 8MU	AGAP002401-PA
YGEILTALITQGLLQLMEAK	4MU, 8MU, SDS	AGAP002401-PA
GALEALVALLIDSTK	4MU	AGAP002406-PA	COMM domain-containing protein 2
TYTPLFEAFTTTDR	SDS	AGAP002413-PA-PD	Basic leucine zipper and W2 domain-containing protein 1
IDPAVEEQFNAGR	4MU, 8MU, FP	AGAP002437-PA	RpS8: 40S ribosomal protein S8
IIDVVYNASNNELIR	4MU, 8MU, SDS, FP	AGAP002437-PA
LDSGNFAWGSEGMAR	8MU, SDS	AGAP002437-PA
NAIIVIDASPFR	4MU, 8MU, SDS, FP	AGAP002437-PA
QWYESHYLLPLGK	8MU	AGAP002437-PA
ADIIFLVYDPSK	4MU	AGAP002456-PA-PB
ADIIFLVYDPSKLDVGPETEAILDQLK	4MU, 8MU	AGAP002456-PA-PB
ADQVKPEELLR	4MU	AGAP002456-PA-PB
EESFPEEDLLLEYEIPTNLR	8MU	AGAP002456-PA-PB
FGQGLLDR	4MU, 8MU	AGAP002456-PA-PB
IYDNSIKPLETLYK	8MU	AGAP002456-PA-PB
LDVGPETEAILDQLK	4MU, 8MU	AGAP002456-PA-PB
SLLLDLGQAIDR	4MU, 8MU, SDS	AGAP002456-PA-PB
SLLLDLGQAIDRR	8MU	AGAP002456-PA-PB
STILNYLTHNEYTPNSVR	8MU	AGAP002456-PA-PB
VNIVEIPGILEVR	2MU, 4MU, 8MU, SDS	AGAP002456-PA-PB
AWADAIELIK	PBS, 2MU, 4MU, 8MU	AGAP002464-PA	secreted ferritin G subunit
DLAGYVHNLK	PBS	AGAP002464-PA
HAANDLGNHVFDEFLAK	PBS	AGAP002464-PA
QYTSQLVDK	PBS	AGAP002464-PA
VLDVQELSSLQFALDYEK	PBS, 2MU, 4MU, 8MU	AGAP002464-PA
FFFNAASEER	PBS	AGAP002465-PA	ferritin heavy chain
LIEYALMR	PBS	AGAP002465-PA
LQDQINK	PBS	AGAP002465-PA
NTFSLNFANPAAR	PBS, 2MU, 8MU	AGAP002465-PA
VDAEQGSVALTALK	PBS, EDTA, 2MU, 4MU, 8MU	AGAP002465-PA
CEGFIDGDLVESFLDLSR	PBS	AGAP002472-PA	DNA damage-binding protein 1
DLIFILTHR	PBS	AGAP002472-PA
KLQENLTNTIK	PBS	AGAP002472-PA
LEIYLVTPEGLRPIK	PBS	AGAP002472-PA
LFRPAEETKDLIFILTHR	PBS	AGAP002472-PA
LGGEIIPR	PBS	AGAP002472-PA
LGNDPNTYFIVGTGLVNPEEPEPK	PBS	AGAP002472-PA
LVFSNVNLK	PBS	AGAP002472-PA
NSVIFGTIDEIQK	PBS	AGAP002472-PA
SEFVAVGLWTDISACVLK	PBS	AGAP002472-PA
VELLGEITIPECITYLDNGVLFIGSR	PBS	AGAP002472-PA
VGIDDSPYDNTLILSFVGHTR	PBS	AGAP002472-PA
VGKPAETGILAVIDPK	PBS	AGAP002472-PA
AGRIIK	8MU	AGAP002476-PA
EVATDGKPDER	8MU	AGAP002476-PA
HERNLLLK	8MU	AGAP002476-PA
GTTSIIADDVIFLQN	PBS	AGAP002477-PA	single-stranded DNA-binding protein, mitochondrial
ITYGEITDQEGK	PBS	AGAP002477-PA
TVNTVTLLGR	PBS	AGAP002477-PA
VVVFKPGLR	PBS	AGAP002477-PA
APFGSQIDSAR	4MU	AGAP002481-PA	26S proteasome regulatory subunit N1
AVPLALGLISVSNPK	4MU	AGAP002481-PA
FLPLGLGLVYLGR	2MU, 4MU, SDS	AGAP002481-PA
IGAILGLGLAYAGSNR	4MU	AGAP002481-PA
LDLLENYVDESAYPR	4MU	AGAP002481-PA
LLMEDGNK	4MU	AGAP002481-PA
QEAVEAVTAALEIVAEPFR	2MU, 4MU	AGAP002481-PA
SEADLKDTYAR	4MU	AGAP002481-PA
SGALLACGIVNCGVR	4MU	AGAP002481-PA
SVVLELIGSVFSSER	2MU, 4MU	AGAP002481-PA
VTPDLLSSVDSVLVGAAPASLQLQEK	8MU	AGAP002503-PA	4-coumarate:CoA ligase
AAAAVGQSGLMSLYDAMFAQYGIK	8MU	AGAP002518-PA	delta-1-pyrroline-5-carboxylate synthetase
AQAVNTLADLLISR	2MU, 4MU, 8MU, SDS, FP	AGAP002518-PA
ATPVEQIAENAR	4MU, 8MU, SDS	AGAP002518-PA
AWLHQSLPTDQ	4MU, 8MU, SDS	AGAP002518-PA
ECIMVTSGAVAFGK	8MU	AGAP002518-PA
EDEHGLALGR	8MU, SDS	AGAP002518-PA
ESLAATGASNAISLVSTR	2MU, 4MU, 8MU, SDS	AGAP002518-PA
ETLSPTDHTR	4MU, 8MU, SDS	AGAP002518-PA
FEYGALECSIEVVK	4MU, 8MU	AGAP002518-PA
FGLGAEVGISTAR	4MU, 8MU, SDS	AGAP002518-PA
GPVGVEGLLTTK	2MU, 4MU, 8MU, SDS	AGAP002518-PA
IAQVLVTEPDFYNEETR	2MU, 4MU, 8MU, SDS	AGAP002518-PA
IAQVLVTEPDFYNEETRK	8MU	AGAP002518-PA
KQATFSER	8MU	AGAP002518-PA
KVGTFFTESTAEK	8MU	AGAP002518-PA
LASIVEQVAEYHVEGR	4MU, 8MU, SDS	AGAP002518-PA
LESLAK	8MU	AGAP002518-PA
LGSAVITR	2MU, 4MU, 8MU, SDS	AGAP002518-PA
LNQMLTFGPPQAK	SDS	AGAP002518-PA
LTQELIMSLSMR	8MU	AGAP002518-PA
QATFSER	8MU	AGAP002518-PA
QDAGTLVEPR	2MU, 4MU, 8MU, SDS	AGAP002518-PA
QSQILEANAK	8MU	AGAP002518-PA
VGTFFTESTAEK	4MU, 8MU	AGAP002518-PA
VLQNLTAAER	4MU, 8MU, SDS	AGAP002518-PA
VMAATWALDR	4MU, 8MU	AGAP002518-PA
WILSGVDHTASEFTDGSR	4MU	AGAP002518-PA
FSQLGASLALTGR	8MU	AGAP002520-PA	short-chain dehydrogenease/reductase
VVLITGASSGIGAATALK	8MU	AGAP002520-PA
ELGYEVLLLNTNDNYR	4MU, 8MU	AGAP002541-PA-PC
SLIINDCLDSGTQIPYIR	4MU, 8MU	AGAP002541-PA-PC
TYPTTLEGFGYGFNEEGK	8MU	AGAP002541-PA-PC
QSNADVAVLLTLVELFSK	4MU, 8MU, SDS	AGAP002549-PA	nicalin homolog
ANESLRPGAPK	FP	AGAP002559-PA-PB	alpha-tocopherol transfer protein-like protein
ATLMIGDIR	FP	AGAP002559-PA-PB
DIATPNVVESMK	FP	AGAP002559-PA-PB
EPANPADIER	FP	AGAP002559-PA-PB
FLICVQEAYPVK	FP	AGAP002559-PA-PB
GTDKDIATPNVVESMK	FP	AGAP002559-PA-PB
IHIHSNIEDLYK	FP	AGAP002559-PA-PB
LAEESVGVAGDVYVLDASVATPTHFAK	FP	AGAP002559-PA-PB
MGEYTAWFK	FP	AGAP002559-PA-PB
TADELFGMDGTFR	FP	AGAP002559-PA-PB
ALQASVLR	8MU, SDS	AGAP002564-PA-PE	Aldo: fructose biphosphate aldolase
KPTAQEIALATVTALR	PBS	AGAP002564-PA-PE
NTPSYQSILENANVLAR	PBS, 4MU, 8MU, SDS	AGAP002564-PA-PE
QLLFTADQR	PBS, SDS	AGAP002564-PA-PE
TVPAAVPGVTFLSGGQSEEEASVNLSAINQVPLLRPWALTFSYGR	PBS, 8MU, SDS	AGAP002564-PA-PE
VTETVLAAVYK	PBS	AGAP002564-PA-PE
AFVSTEELGDQYCLIGPYK	PBS	AGAP002586-PA	glycogen(starch) synthase
GADIFIEALAR	8MU, SDS	AGAP002586-PA
LSDLLDWR	SDS, FP	AGAP002586-PA
QELWDSSNVGIPHLDIECNDAIILGYTVATFIDEFKR	PBS	AGAP002586-PA
QVDVATVFTTHATLLGR	SDS, FP	AGAP002586-PA
VGGIYTVIR	PBS, 8MU, SDS	AGAP002586-PA
VVFHPEFLNSTNPLFGLDYEEFVR	8MU, SDS	AGAP002586-PA
WLVDGNPQIILFDIGSAAWK	PBS, 4MU, 8MU, SDS	AGAP002586-PA
FTYELSDGQIR	8MU	AGAP002613-PA	CPR8: cuticular protein RR-1 family 8
VGTGPTGGIQAGQDAPVASA	8MU	AGAP002613-PA
YYSENNGLDGYK	8MU	AGAP002613-PA
AIEGPIR	8MU	AGAP002618-PA	symplekin
ATSLCLAEK	8MU	AGAP002618-PA
GSETIIIR	8MU	AGAP002618-PA
MVLLQHESESASNGGGSNGPSSSYGPPR	FP	AGAP002620-PA	MISO: mating-induced stimulator of oogenesis MISO
EESQSSSSSSSSGGFGGYPSAPSGSYGPPSGSYGPPSSSYGVPSGGHR	FP	AGAP002621-PA
QAIQVAQFLQTSSASVPSGSYGAPSVPSGSYGAPSAPSGSYGAPSRPSSTYGAPF	FP	AGAP002621-PA
VVGIDLEGVK	FP	AGAP002621-PA
SVVLELFSSESDALQQVSR	FP	AGAP002638-PA	ABCH1: ATP-binding cassette transporter (ABC transporter) family H member 1
QGELFDYLTSVVTLSEK	SDS	AGAP002647-PA	phosphorylase kinase gamma subunit
RSLSVK	SDS	AGAP002647-PA
NASNSGNSGGSGGGGGGGGGAGVSGNSGR	PBS	AGAP002649-PA
NTLALLVFK	2MU, 4MU	AGAP002654-PA-PB
VEIYHYLR	2MU	AGAP002654-PA-PB
FGFIECVVK	EDTA, FP	AGAP002655-PA
FIFSPNIPSYK	EDTA, FP	AGAP002655-PA
LNLAVTEEK	EDTA, FP	AGAP002655-PA
LWPIYVANLPYK	EDTA, FP	AGAP002655-PA
TTAYIEFR	EDTA, FP	AGAP002655-PA
DIDGESVPVLLCFK	2MU, 4MU, 8MU	AGAP002667-PA	translationally-controlled tumor protein homolog
SPGEVEVFK	4MU, 8MU	AGAP002667-PA
TLGDVQLDGANPSAEEAEEGTESATESGVDIVLNHR	PBS, 4MU, 8MU	AGAP002667-PA
LENIQDDYR	PBS	AGAP002677-PA	coiled-coil domain-containing protein lobo homolog
YLVPSDLTVGQFYFLIR	8MU	AGAP002685-PA	APG8: autophagy related gene
ELAVSVLLR	SDS	AGAP002692-PA
SAIAWYAR	SDS	AGAP002692-PA
SVGNRMLALLMTEQTGRK	SDS	AGAP002692-PA
ILILDEATSALDAVSEELIQNALER	8MU	AGAP002717-PA	ABCB5: ATP-binding cassette transporter (ABC transporter) family B member 5
GSFSYVDPR	FP	AGAP002726-PA-PB	CPR9: cuticular protein RR-1 family 9
IGAEQEAAR	FP	AGAP002726-PA-PB
KITVAPFGAR	8MU	AGAP002728-PA
DLANPTALLLSAVMMLR	4MU, 8MU, SDS	AGAP002728-PA-PB
ENTEGEYSGIEHEIVDGVVQSIK	2MU, 4MU, 8MU	AGAP002728-PA-PB
FGIPQGAIDSVNR	4MU, 8MU, SDS	AGAP002728-PA-PB
FGIPQGAIDSVNRNK	8MU	AGAP002728-PA-PB
IFAVANVPIEWETVDVTPVR	4MU, 8MU, SDS, FP	AGAP002728-PA-PB
IQSACFETIK	8MU	AGAP002728-PA-PB
KVTLIPGDGIGPEISAAVQK	4MU	AGAP002728-PA-PB
KVTVVHK	4MU	AGAP002728-PA-PB
LITEEASNR	2MU, 4MU, 8MU, SDS	AGAP002728-PA-PB
MSDGLFLR	4MU, 8MU, SDS	AGAP002728-PA-PB
SLNLALR	SDS	AGAP002728-PA-PB
SLNLALRK	8MU, SDS	AGAP002728-PA-PB
TLYDNVDVVTIR	2MU, 4MU, 8MU, SDS	AGAP002728-PA-PB
VAEYAFK	4MU, 8MU	AGAP002728-PA-PB
VTLIPGDGIGPEISAAVQK	4MU, 8MU	AGAP002728-PA-PB
YLTGDLGGK	8MU	AGAP002728-PA-PB
AEEDAKKK	EDTA, 4MU	AGAP002737-PA
ECIQMEKDTR	SDS	AGAP002737-PA
KEDEVQR	8MU	AGAP002737-PA
KQQEEAVKK	2MU	AGAP002737-PA
KVEEAAKK	SDS	AGAP002737-PA
AEAEAQAPAEPR	2MU, 4MU	AGAP002737-PA-PB
AESSSNVDIINPNAIK	PBS, EDTA, 2MU, 4MU, 8MU, SDS, FP	AGAP002737-PA-PB
ALVMDISGGVTNVDEYISLFFTDSCSLDPASCGDISTVK	4MU	AGAP002737-PA-PB
ANPTPTLTWYK	PBS, 8MU	AGAP002737-PA-PB
ATNAFGK	SDS	AGAP002737-PA-PB
CPTYGEIEQTCTVSVVEK	EDTA, FP	AGAP002737-PA-PB
DGEYIIPGDK	4MU	AGAP002737-PA-PB
DGEYIIPGDKYEQYDHADGTCK	2MU, 4MU, 8MU	AGAP002737-PA-PB
DIDNADAGEYCCMIK	4MU	AGAP002737-PA-PB
DLEWQR	4MU, SDS	AGAP002737-PA-PB
DLTNSPR	EDTA, 4MU, 8MU	AGAP002737-PA-PB
DRYPVTGKPPK	PBS, EDTA, 2MU, 4MU, 8MU, SDS, FP	AGAP002737-PA-PB
EAVVADEGAYFIVAR	PBS, EDTA, 2MU, 4MU, 8MU, SDS, FP	AGAP002737-PA-PB
EKSPFEIGERPEK	4MU	AGAP002737-PA-PB
ENYDPYSNILTVEFVIR	PBS, 2MU, 4MU, 8MU, SDS	AGAP002737-PA-PB
ERDLEWQR	SDS	AGAP002737-PA-PB
EVHADYIR	PBS, EDTA, 4MU, 8MU, FP	AGAP002737-PA-PB
FITQLQDK	4MU, 8MU, SDS	AGAP002737-PA-PB
GAKPPIFMSRPQPEIK	EDTA, FP	AGAP002737-PA-PB
GAYGCLWVNDVTVK	4MU, 8MU	AGAP002737-PA-PB
GDPEPETVWIVQGVFMR	4MU, 8MU	AGAP002737-PA-PB
GTPRPNIAWIK	4MU, 8MU	AGAP002737-PA-PB
HLEDDLDR	PBS	AGAP002737-PA-PB
HVVDFCSK	PBS	AGAP002737-PA-PB
IIGDPKPK	PBS, EDTA, 2MU, 4MU, 8MU, FP	AGAP002737-PA-PB
IQEEEEAGK	4MU	AGAP002737-PA-PB
LIVTSPGEEDSGTYTCEAESGGCSDAISHNVQFVSK	2MU, 4MU, 8MU	AGAP002737-PA-PB
LTCTISGPGITVR	PBS, EDTA, 2MU, 4MU, 8MU, SDS, FP	AGAP002737-PA-PB
LTVVEPVNTVQTFAPTFVR	2MU, 4MU, 8MU, SDS, FP	AGAP002737-PA-PB
NATEEIETVCR	8MU, SDS	AGAP002737-PA-PB
NGETSTSTSLTVYENYETKPTPPTFISIK	2MU, 4MU, 8MU	AGAP002737-PA-PB
QGDTLSMAFK	PBS, EDTA, 8MU, FP	AGAP002737-PA-PB
QVASQK	EDTA, 2MU, 4MU, 8MU, FP	AGAP002737-PA-PB
SIDSLELQLQQQAEAEAKPK	4MU, 8MU	AGAP002737-PA-PB
SPFEIGERPEK	2MU, 4MU, 8MU	AGAP002737-PA-PB
SQHDKEYDYR	4MU, 8MU, SDS	AGAP002737-PA-PB
TEAEAAAELAR	2MU, 4MU, 8MU	AGAP002737-PA-PB
THSVYHR	4MU, 8MU, SDS	AGAP002737-PA-PB
TYSDGTGLFALCITAATMDASGR	PBS, EDTA, 2MU, 4MU, 8MU, FP	AGAP002737-PA-PB
VSEGLLSLEIK	PBS, EDTA, 2MU, 4MU, 8MU, SDS, FP	AGAP002737-PA-PB
VSEGLLSLEIKDIDNADAGEYCCMIK	4MU, 8MU	AGAP002737-PA-PB
VSIKPPR	PBS	AGAP002737-PA-PB
VTLEIVNVTTDDAGTYK	4MU, 8MU	AGAP002737-PA-PB
VVVVEEEMVEPEPPKPAEEHSK	2MU, 4MU	AGAP002737-PA-PB
YDPIQDELTLECCVR	4MU, 8MU	AGAP002737-PA-PB
YEQYDHADGTCK	8MU	AGAP002737-PA-PB
YPVTGKPPK	PBS, EDTA, 4MU, 8MU, FP	AGAP002737-PA-PB
VGAIAIGGLAGLIFGLR	8MU, SDS	AGAP002788-PA
VVSLEEAQQLSR	SDS	AGAP002812-PA	Ras-related protein R-Ras2
NQETVNFLLASQR	FP	AGAP002813-PA	CLIPD6: CLIP-domain serine protease
SANVLQELQIPIIANDECR	FP	AGAP002813-PA
VASFVDWIQQK	FP	AGAP002813-PA
DVAVLAQEIGLIPSEVSLYGTK	4MU, 8MU	AGAP002830-PA	C-1-tetrahydrofolate synthase, mitochondrial precursor
IFHEATQTDQALYER	4MU	AGAP002830-PA
LTEPVPSDIEIAR	4MU, 8MU	AGAP002830-PA
QVPTLVPGLAIVQVGGR	4MU, 8MU, SDS	AGAP002830-PA
STTLVGLVQALTAHK	8MU	AGAP002830-PA
TGTPIAGSYAVVIGR	4MU, 8MU, SDS	AGAP002830-PA
VPNAVVLVTTVR	4MU, 8MU, SDS	AGAP002830-PA
VSLKVLQR	8MU	AGAP002830-PA
YVVVAGITPTPLGEGK	4MU, 8MU	AGAP002830-PA
SFDVLEIYPK	FP	AGAP002857-PA-PB
AAVVHGSELR	4MU	AGAP002858-PA-PE	sodium/potassium-transporting ATPase subunit alpha
AINDLTDSYGQEWTYR	SDS	AGAP002858-PA-PE
DLSSDQLDEILR	4MU, 8MU, SDS	AGAP002858-PA-PE
EAFNNAYLELGGLGER	SDS	AGAP002858-PA-PE
FNSDDVNFQVDNLR	4MU, SDS	AGAP002858-PA-PE
IAGLASGLDTGETPIAK	SDS	AGAP002858-PA-PE
IASLCNR	4MU	AGAP002858-PA-PE
LIIVEGCQR	4MU, 8MU	AGAP002858-PA-PE
LNIPVSEVNPR	4MU, 8MU, SDS	AGAP002858-PA-PE
NLAFFSTNAVEGTAK	SDS	AGAP002858-PA-PE
NMVPQFATVLR	SDS	AGAP002858-PA-PE
QAADMILLDDNFASIVTGVEEGR	8MU	AGAP002858-PA-PE
RNPGGWLEQETYY	SDS	AGAP002858-PA-PE
SVGIISEGNETVEDIAQR	4MU, 8MU	AGAP002858-PA-PE
VDNSSLTGESEPQSR	SDS	AGAP002858-PA-PE
YHTEIVFAR	8MU, SDS	AGAP002858-PA-PE
IPADIR	8MU	AGAP002858-PA-PE, AGAP006186-PA-PE
AVVGEEALTPDDLLYLEFLTK	4MU, 8MU, SDS	AGAP002884-PA	V-type H+-transporting ATPase subunit B
AVVQVFEGTSGIDAK	4MU, 8MU	AGAP002884-PA
DFISQPR	SDS	AGAP002884-PA
EHVLAVSR	4MU	AGAP002884-PA
FAEIVQLR	4MU, SDS	AGAP002884-PA
GPPILAEDFLDIQGQPINPWSR	4MU, 8MU, SDS	AGAP002884-PA
IPASILAEFYPR	4MU, 8MU, SDS, FP	AGAP002884-PA
IPIFSAAGLPHNEIAAQICR	4MU, 8MU	AGAP002884-PA
LALTAAEFLAYQCEK	4MU, 8MU	AGAP002884-PA
NFISQGNYENR	8MU	AGAP002884-PA
NTVCEFTGDILR	4MU, 8MU	AGAP002884-PA
QIYPPVNVLPSLSR	8MU, SDS	AGAP002884-PA
TVFESLDIGWQLLR	PBS, 4MU, 8MU, SDS	AGAP002884-PA
TVSGVNGPLVILDEVK	4MU, 8MU	AGAP002884-PA
HYIQLHPEDFPTPER	SDS	AGAP002889-PA	NADH dehydrogenase (ubiquinone) 1 subcomplex unknown 2
SPQELLSGSFTK	4MU, 8MU, SDS	AGAP002889-PA
YADVLEYWQPIR	8MU, SDS	AGAP002889-PA
TLEQVAVLLTR	8MU, SDS	AGAP002890-PA-PB	Lipid storage droplets surface-binding protein 1
NGYNGILLLLDNLGR	4MU, 8MU	AGAP002892-PA	heterogeneous nuclear ribonucleoprotein F/H
DIPGLTDVNVPR	4MU, 8MU	AGAP002919-PA	RpS6: 40S ribosomal protein S6
GCIVDQNLSALALVIVR	4MU, 8MU, SDS	AGAP002919-PA
LLALLSDVLAYVEDVLSEK	8MU, SDS	AGAP002935-PA	eIF3f: eukaryotic translation initiation factor 3 subunit F
LSDASLSAR	FP	AGAP002938-PA
ANFDLAWNQLGR	PBS	AGAP002959-PA	Squamous cell carcinoma antigen recognized by T-cells 3
VWLEYLTYLR	PBS	AGAP002959-PA
KVAPAVK	FP	AGAP002961-PA	ribosomal RNA-processing protein 12
VAPAVK	FP	AGAP002961-PA
TQLITPAFIPTIVFNGQFDQGLQDR	FP	AGAP002989-PA	gamma-interferon-inducible lysosomal thiol reductase
FIAIDESSIDR	PBS	AGAP002992-PA-PC
DELSGDIK	2MU	AGAP002994-PA	CPR10: cuticular protein RR-2 family 10
IVDYTADDVR	2MU, 4MU	AGAP002994-PA
NYNDLYNEQR	2MU, 4MU	AGAP002994-PA
ENSPAIIFIDEIDAIATK	8MU	AGAP003008-PA-PB	26S proteasome regulatory subunit T3
IQSVPLVIGQFLEAVDQNTGIVGSTTGSNYYVR	8MU	AGAP003008-PA-PB
ETCLILAVTPANTDLANSDALK	8MU	AGAP003018-PA-PB	dynamin GTPase
GISNIPINLR	8MU	AGAP003018-PA-PB
RPLILQLINGTVEFGEFLHQK	8MU	AGAP003018-PA-PB
TIEGSGSALVNTNELSGGAK	4MU	AGAP003018-PA-PB
VPIGDQPADIENQIK	4MU, 8MU	AGAP003018-PA-PB
VYSPHVLNLTLIDLPGLTK	8MU	AGAP003018-PA-PB
ALIDLFESFK	SDS	AGAP003021-PA-PB	clathrin heavy chain
FDVNTSAIQVLIEQVNNLER	SDS	AGAP003021-PA-PB
GYFEELIGLLEAALGLER	SDS	AGAP003021-PA-PB
NLQNLLILTAIK	SDS	AGAP003021-PA-PB
NNRPAEGALQTR	SDS	AGAP003021-PA-PB
NIVPILLDQNVSNYDK	8MU	AGAP003023-PA	syntaxin-binding protein 1
EKLSSMPAGGGAAAAAPAAAGGGGGAAPAAEK	EDTA	AGAP003025-PA-PC	RpLp2: 60S ribosomal protein LP2
ILSSVGIEADSTR	EDTA, 8MU	AGAP003025-PA-PC
LSSMPAGGGAAAAAPAAAGGGGGAAPAAEK	EDTA	AGAP003025-PA-PC
SIEELIASGR	EDTA	AGAP003025-PA-PC
YVAAYLLAVLGGNAAPSNSDIEK	EDTA	AGAP003025-PA-PC
ACIAYQCVDPCSGQCGVGAQCQAK	PBS	AGAP003027-PA	dumpy-like protein
EDLCSPNPCGTNAVCTPGYDR	PBS, FP	AGAP003027-PA
GLTPVCSCPR	PBS, FP	AGAP003027-PA
HECESDGECSSNQYCSQFK	PBS	AGAP003027-PA
HLAVCTCPAGTQGDALVSCR	PBS	AGAP003027-PA
NGNCVNPCAGVCGVNANCEVR	PBS	AGAP003027-PA
NPCEGACGVNADCNLR	PBS, 2MU, FP	AGAP003027-PA
GDVLPGIWVDGMDVVAVR	8MU	AGAP003030-PA	pyruvate dehydrogenase E1 component subunit alpha
GSCNVNYYQR	8MU	AGAP003030-PA
ILAAGLVTADELK	4MU, 8MU, SDS	AGAP003030-PA
RLETSAGNLYK	8MU, SDS	AGAP003030-PA
TGLGSLVPR	SDS	AGAP003030-PA
YSGHSMSDPGTSYR	SDS	AGAP003030-PA, AGAP004773-PA, AGAP004786-PA
ELQQNVLSR	FP	AGAP003037-PA	CPR163 no family assigned
FNAQENRPAPIQR	FP	AGAP003037-PA
KPVAQILR	FP	AGAP003037-PA
LLPQQSPQVIR	FP	AGAP003037-PA
LNIPGAIPLPPIR	FP	AGAP003037-PA
LNIPGAIPLPPIREER	FP	AGAP003037-PA
SDAVEQDLVAGLAELIALLK	SDS	AGAP003067-PA	CYP304C1: cytochrome P450
ISLLQLTGK	8MU	AGAP003074-PA-PB	solute carrier family 25 (mitochondrial dicarboxylate transporter), member 10
LFSGASTATSR	SDS	AGAP003074-PA-PB
TQGVLALYNGLSASLLR	8MU	AGAP003074-PA-PB
VTLQTQQEGK	8MU	AGAP003074-PA-PB
GIYAYGFEKPSAIQQR	8MU, SDS	AGAP003089-PA, AGAP009863-PA	ATP-dependent RNA helicase
MLTQLQAK	FP	AGAP003128-PA
GESIFTLR	PBS	AGAP003139-PA	SRPN9: serine protease inhibitor (serpin) 9
DLLEPGAITR	PBS	AGAP003139-PA, AGAP012938-PA
EIFYVSADQQK	PBS	AGAP003139-PA, AGAP012938-PA
FADTIELLDYQTQPDEQR	PBS	AGAP003139-PA, AGAP012938-PA
FSESNAVGFSSADK	PBS	AGAP003139-PA, AGAP012938-PA
LAAETDILHEVVNEGISR	FP	AGAP003139-PA, AGAP012938-PA
LAVANAAYFK	PBS	AGAP003139-PA, AGAP012938-PA
QIPVSTCVQQK	PBS	AGAP003139-PA, AGAP012938-PA
TSLNLQWADSK	PBS	AGAP003139-PA, AGAP012938-PA
TTVYEAYDTAR	PBS	AGAP003139-PA, AGAP012938-PA
EASIYTGITLSEYFR	8MU	AGAP003153-PA-PD	VATA: V-type proton ATPase catalytic subunit A
EGSVSIVGAVSPPGGDFSDPVTSATLGIVQVFWGLDKK	8MU	AGAP003153-PA-PD
EILQEEEDLSEIVQLVGK	8MU	AGAP003153-PA-PD
FGYVFAVSGPVVTAER	4MU, 8MU	AGAP003153-PA-PD
[truncated: 4,656 more rows]
