# Supplementary material for: Properties of the cuticular proteins of Anopheles gambiae as revealed by serial extraction of adults
Source: PLoS One. 2017 Apr 18;12(4):e0175423. doi: 10.1371/journal.pone.0175423 (PMC5395146; doi:10.1371/journal.pone.0175423)
Supplement: S7 Table — (XLSX) [file pone.0175423.s012.xlsx]

## Sheet: FINAL PELLET RANK ORDERED
S7 Table All proteins in the final pellet rank-ordered by normalized spectral counts.
Proteins identified with the P4.2 database. Those in the same protein group are highlighted in the same color. The protein groups in each batch are rank ordered based on normalized spectral counts (SC).
Those corresponding to CPs have their rank order in blue.
CPR116 and CPR117 have multiple entries, based on faulty annotation. Only the complete gene was counted, others are in red type.											CPs with low ranks are indicated with CP in columns G, P, Y.
FINAL PELLET BATCH 1									FINAL PELLET BATCH 2									FINAL PELLET BATCH 3
Protein group	Sequence ID	Sequence name	Peptides	% Seq coverage	Normalized SC	Rank order of protein groups	Sequence cluster		Protein group	Sequence ID	Sequence name	Peptides	% Seq coverage	Normalized SC	Rank order of protein groups	Sequence cluster		Protein group	Sequence ID	Sequence name	Peptides	% Seq coverage	Normalized SC	Rank order of protein groups	Sequence cluster
4	AGAP012795-PA	|LIKE CPR117| hypotheticalprotein|protein_coding|UNKN:29527873-29528133:-1|gene:AGAP012795	19	89.53	509.11				7	AGAP012795-PA	|LIKE CPR117| hypotheticalprotein|protein_coding|UNKN:29527873-29528133:-1|gene:AGAP012795	14	89.53	128.15				9	AGAP012795-PA	|LIKE CPR117| hypotheticalprotein|protein_coding|UNKN:29527873-29528133:-1|gene:AGAP012795	10	82.56	575.65
5	AGAP003385-PA	|CPR123| cuticular protein RR-2 family (CPR123)|protein_coding|2R:37198552-37199210:1|gene:AGAP003385	23	75.48	285.21	1	2RB		6	AGAP003385-PA	|CPR123| cuticular protein RR-2 family (CPR123)|protein_coding|2R:37198552-37199210:1|gene:AGAP003385	15	54.84	74.13	1	2RB		10	AGAP003385-PA	|CPR123| cuticular protein RR-2 family (CPR123)|protein_coding|2R:37198552-37199210:1|gene:AGAP003385	25	71.61	372.41	1	2RB
4	AGAP003379-PA	|CPR117| cuticular protein RR-2 family(CPR117)|protein_coding|2R:37176050-37176719:1|gene:AGAP003379	23	72.22	273.84	2			7	AGAP003379-PA	|CPR117| cuticular protein RR-2 family(CPR117)|protein_coding|2R:37176050-37176719:1|gene:AGAP003379	15	52.47	70.92	2			9	AGAP003379-PA	|CPR117| cuticular protein RR-2 family(CPR117)|protein_coding|2R:37176050-37176719:1|gene:AGAP003379	25	68.52	356.31	2
3	AGAP003382-PA	|CPR120|cuticularproteinRR-2family(CPR120)|protein_coding|2R:37186542-37187284:1|gene:AGAP003382	31	65.05	245.36	3			8	AGAP003377-PA	|CPR115| cuticular protein RR-2 family (CPR115)|protein_coding|2R:37169927-37170669:1|gene:AGAP003377	16	49.46	59.25	3			8	AGAP003382-PA	|CPR120|cuticularproteinRR-2family(CPR120)|protein_coding|2R:37186542-37187284:1|gene:AGAP003382	26	60.22	293.77	3
2	AGAP003380-PA	|CPR118| cuticular protein RR-2 family (CPR118)|protein_coding|2R:37179848-37180612:1|gene:AGAP003380	31	62.69	237.46	4			8	AGAP003380-PA	|CPR118| cuticular protein RR-2 family (CPR118)|protein_coding|2R:37179848-37180612:1|gene:AGAP003380	17	62.69	57.71				7	AGAP003383-PA	cuticular |CPR121|proteinRR-2family(CPR121)|protein_coding|2R:37191409-37192172:1|gene:AGAP003383	27	62.69	288.97	4
2	AGAP003381-PA	|CPR119|cuticularproteinRR-2family(CPR119)|protein_coding|2R:37183145-37183908:1|gene:AGAP003381	31	62.69	237.46				8	AGAP003381-PA	|CPR119|cuticularproteinRR-2family(CPR119)|protein_coding|2R:37183145-37183908:1|gene:AGAP003381	17	62.69	57.71				7	AGAP003381-PA	|CPR119|cuticularproteinRR-2family(CPR119)|protein_coding|2R:37183145-37183908:1|gene:AGAP003381	27	62.69	288.97
2	AGAP003383-PA	cuticular |CPR121|proteinRR-2family(CPR121)|protein_coding|2R:37191409-37192172:1|gene:AGAP003383	31	62.69	237.46				8	AGAP003383-PA	cuticular |CPR121|proteinRR-2family(CPR121)|protein_coding|2R:37191409-37192172:1|gene:AGAP003383	17	62.69	57.71				7	AGAP003380-PA	|CPR118| cuticular protein RR-2 family (CPR118)|protein_coding|2R:37179848-37180612:1|gene:AGAP003380	27	62.69	288.97
2	AGAP003377-PA	|CPR115| cuticular protein RR-2 family (CPR115)|protein_coding|2R:37169927-37170669:1|gene:AGAP003377	22	49.46	229.38				9	AGAP003382-PA	|CPR120|cuticularproteinRR-2family(CPR120)|protein_coding|2R:37186542-37187284:1|gene:AGAP003382	17	65.05	56.73	4			7	AGAP003377-PA	|CPR115| cuticular protein RR-2 family (CPR115)|protein_coding|2R:37169927-37170669:1|gene:AGAP003377	15	46.24	281.07
2	AGAP012866-PA	CPR158	31	59.31	224.66				8	AGAP012866-PA	CPR158	17	59.31	54.6				7	AGAP012866-PA	CPR158	27	59.31	273.39
6	AGAP003384-PA	|CPR122| cuticularproteinRR-2family(CPR122)|protein_coding|2R:37194895-37195467:1|gene:AGAP003384	13	70.29	91.21	5			57	AGAP008449-PA	|CPLCG5|cuticular proteinCPLCGfamily(CPLCG5)|protein_coding|3R:10877893-10878411:-1|gene:AGAP008449	4	19.42	39.64	5			13	AGAP003384-PA	|CPR122| cuticularproteinRR-2family(CPR122)|protein_coding|2R:37194895-37195467:1|gene:AGAP003384	13	65.94	259.75	5
12	AGAP006283-PB	|CPR70| cuticular protein 70 RR-2 family|protein_coding|2L:29534707-29535513:-1|gene:AGAP006283	13	69.78	18.61	6			21	AGAP003384-PA	|CPR122| cuticularproteinRR-2family(CPR122)|protein_coding|2R:37194895-37195467:1|gene:AGAP003384	7	44.93	38.23	6	2RB		30	AGAP008449-PA	|CPLCG5|cuticular proteinCPLCGfamily(CPLCG5)|protein_coding|3R:10877893-10878411:-1|gene:AGAP008449	9	19.42	83.5	6
14	AGAP000382-PA	|CPF4| |protein_coding|X:6943073-6944078:1|gene:AGAP000382	6	43.82	17.79	7			29	AGAP006283-PB	|CPR70| cuticular protein 70 RR-2 family|protein_coding|2L:29534707-29535513:-1|gene:AGAP006283	10	69.78	31.21	7			6	AGAP003390-PA	|CPR124| cuticular protein RR-2 family (CPR124)|protein_coding|2R:37233856-37234769:-1|gene:AGAP003390	28	67.21	79.98	7
29	AGAP004690-PA	|CPF3| cuticular protein 3 from fifty-one aa family|protein_coding|2L:1133189-1133669:-1|gene:AGAP004690	4	43.07	14.09	8			34	AGAP005890-PB	hypothetical protein|protein_coding|2L:23185086-23185598:-1|gene:AGAP005890	5	28.15	19.97	8			22	AGAP006829-PA	|CPR59| cuticular protein RR-2 family (CPR59)|protein_coding|2L:39074299-39076184:1|gene:AGAP006829	10	29.25	77.52	8
9	AGAP006829-PA	|CPR59| cuticular protein RR-2 family (CPR59)|protein_coding|2L:39074299-39076184:1|gene:AGAP006829	11	35.85	13.66	9			34	AGAP005890-PA	hypotheticalprotein|protein_coding|2L:23185086-23185598:-1|gene:AGAP005890	6	31.72	19.41				37	AGAP006283-PB	|CPR70| cuticular protein 70 RR-2 family|protein_coding|2L:29534707-29535513:-1|gene:AGAP006283	10	49.64	63.55	9
28	AGAP006149-PA	|CPLCX3|Cuticularproteinunclassified|protein_coding|2L:27173461-27174125:-1|gene:AGAP006149	3	24.64	12.59	10			45	AGAP006149-PA	|CPLCX3|Cuticularproteinunclassified|protein_coding|2L:27173461-27174125:-1|gene:AGAP006149	3	24.64	18.69	9			91	AGAP012750-PA	|LIKE CPR116| hypothetical protein|protein_coding|UNKN:27000702-27001018:-1|gene:AGAP012750	5	50.68	60.5
41	AGAP008449-PA	|CPLCG5|cuticular proteinCPLCGfamily(CPLCG5)|protein_coding|3R:10877893-10878411:-1|gene:AGAP008449	3	19.42	11.67	11			26	AGAP006261-PA	|CPR135| cuticular protein 135 RR-2 family|protein_coding|2L:28743255-28746098:-1|gene:AGAP006261	7	36.72	17.86	10			67	AGAP028095-PD	hypothetical protein|protein_coding|3R:26193366-26201420:-1|gene:AGAP028095	4	18.67	55.46	10
10	AGAP003390-PA	|CPR124| cuticular protein RR-2 family (CPR124)|protein_coding|2R:37233856-37234769:-1|gene:AGAP003390	11	63.11	10.13	12			25	AGAP000382-PA	|CPF4| |protein_coding|X:6943073-6944078:1|gene:AGAP000382	6	43.82	17.78	11			27	AGAP000047-PA	|CPR130|cuticularproteinbadRR-2family(CPR130)|protein_coding|X:752726-754365:-1|gene:AGAP000047	12	34.18	53.68	11
25	AGAP006828-PA	|CPR60|cuticularproteinRR-2family(CPR60)|protein_coding|2L:39050740-39053041:1|gene:AGAP006828	4	19.29	9.38	13			27	AGAP006829-PA	|CPR59| cuticular protein RR-2 family (CPR59)|protein_coding|2L:39074299-39076184:1|gene:AGAP006829	8	28.3	17.7	12			11	AGAP004135-PA	Yellow-e|protein_coding|2R:50616654-50618456:-1|gene:AGAP004135	23	29.62	48.44	12
21	AGAP006830-PA	|CPR58| cuticular protein RR-2 family (CPR58)|protein_coding|2L:39087983-39093538:1|gene:AGAP006830	5	21.89	9.14	14			37	AGAP008960-PA	|CPR110|cuticularproteinRR-2family(CPR110)|protein_coding|3R:22056035-22057957:-1|gene:AGAP008960	6	23.94	17.46	13			46	AGAP010100-PA	|CPR84| cuticularprotein84RR-2family|protein_coding|3R:49137635-49138114:1|gene:AGAP010100	7	31.11	43.37	13	3RA
8	AGAP004135-PA	Yellow-e|protein_coding|2R:50616654-50618456:-1|gene:AGAP004135	11	25.96	6	15			5	AGAP002358-PA	ADP,ATP carrier protein 2 |protein_coding|2R:20598090-20599178:-1|gene:AGAP002358	19	55	17.2	14			46	AGAP010099-PA	{CPR108| cuticular protein 108 RR-2 family|protein_coding|3R:49136221-49136690:-1|gene:AGAP010099	7	31.11	43.37
23	AGAP008960-PA	|CPR110|cuticularproteinRR-2family(CPR110)|protein_coding|3R:22056035-22057957:-1|gene:AGAP008960	6	23.94	5.75	16			5	AGAP002358-PB	ADP,ATP carrier protein2|protein_coding|2R:20598090-20599178:-1|gene:AGAP002358	19	55	17.2				77	AGAP002085-PC	hypothetical protein|protein_coding|2R:15138130-15143602:1|gene:AGAP002085	4	27.04	43.28	14
7	AGAP000051-PA	heme peroxidase|protein_coding|X:838200-840880:1|gene:AGAP000051	16	26.84	5.26	17			5	AGAP002358-PC	ADP,ATP carrier protein2|protein_coding|2R:20598090-20599178:-1|gene:AGAP002358	19	55	17.2				77	AGAP002085-PB	hypothetical protein|protein_coding|2R:15138130-15143602:1|gene:AGAP002085	4	27.04	43.28
30	AGAP005890-PB	hypothetical protein|protein_coding|2L:23185086-23185598:-1|gene:AGAP005890	3	20.74	4.86	18			77	AGAP004690-PA	|CPF3| cuticular protein 3 from fifty-one aa family|protein_coding|2L:1133189-1133669:-1|gene:AGAP004690	3	39.42	15.4	15			77	AGAP002085-PA	hypothetical protein|protein_coding|2R:15138130-15143602:1|gene:AGAP002085	4	27.04	43.28
36	AGAP010099-PA	{CPR108| cuticular protein 108 RR-2 family|protein_coding|3R:49136221-49136690:-1|gene:AGAP010099	5	37.78	4.86	19	3RA		61	AGAP003334-PA	|CPLCX2| Cuticular protein unclassified|protein_coding|2R:36268445-36269102:1|gene:AGAP003334	4	54.84	14.18	16			91	AGAP003378-PB	no signal peptidecuticularproteinRR-2family(CPR116)|protein_coding|2R:37171160-37171655:-1|gene:AGAP003378	5	32.74	39.08
36	AGAP010100-PA	|CPR84| cuticularprotein84RR-2family|protein_coding|3R:49137635-49138114:1|gene:AGAP010100	5	37.78	4.86				17	AGAP003390-PA	|CPR124| cuticular protein RR-2 family (CPR124)|protein_coding|2R:37233856-37234769:-1|gene:AGAP003390	8	57.38	13.93	17			18	AGAP001219-PA	Tubulin alpha-4A chain|protein_coding|2R:1622022-1624126:1|gene:AGAP001219	15	29.78	34.69	15
30	AGAP005890-PA	hypotheticalprotein|protein_coding|2L:23185086-23185598:-1|gene:AGAP005890	3	19.31	4.53	20			38	AGAP000820-PA	|CPR125|cuticularproteinRR-1family(CPR125)|protein_coding|X:15282116-15283170:-1|gene:AGAP000820	7	29.96	13.43	18			18	AGAP001218-PA	Tubulinalpha-4Achain|protein_coding|2R:1618103-1620207:-1|gene:AGAP001218	15	29.78	34.69
13	AGAP002358-PA	ADP,ATP carrier protein 2 |protein_coding|2R:20598090-20599178:-1|gene:AGAP002358	9	28.33	4.5	21			64	AGAP012515-PA	F-type H+-transporting ATPasesubunitf|protein_coding|UNKN:10361647-10361970:-1|gene:AGAP012515	3	25.23	13.15	19			91	AGAP003378-PA	|CPR116| cuticular proteinRR-2family(CPR116)|protein_coding|2R:37171160-37171778:-1|gene:AGAP003378	5	28.91	34.5	16
13	AGAP002358-PB	ADP,ATP carrier protein2|protein_coding|2R:20598090-20599178:-1|gene:AGAP002358	9	28.33	4.5				19	AGAP011514-PA	Cytoplasmic actin|protein_coding|3L:26294061-26294759:-1|gene:AGAP011514	10	54.08	12.58	20			15	AGAP007042-PA	|CPR62| cuticularproteinRR-1family(CPR62)|protein_coding|2L:41386830-41387365:1|gene:AGAP007042	17	50.67	31.5	17
13	AGAP002358-PC	ADP,ATP carrier protein2|protein_coding|2R:20598090-20599178:-1|gene:AGAP002358	9	28.33	4.5				22	AGAP000697-PB	hypothetical protein|protein_coding|X:12523969-12536552:1|gene:AGAP000697	6	26.36	12.27	21			33	AGAP005890-PB	hypothetical protein|protein_coding|2L:23185086-23185598:-1|gene:AGAP005890	11	40.74	30.43	18
20	AGAP006261-PA	|CPR135| cuticular protein 135 RR-2 family|protein_coding|2L:28743255-28746098:-1|gene:AGAP006261	8	44.53	3.77	22			82	AGAP001543-PA	|TWDL11| Cuticular protein 11 in TWDL family|protein_coding|2R:6076159-6076846:-1|gene:AGAP001543	3	16.95	11.92	22			54	AGAP010098-PA	|CPR83| cuticular protein83RR-2family|protein_coding|3R:49131899-49132512:-1|gene:AGAP010098	7	41.51	29.71	19	3RA
1	AGAP006868-PAB	|CPR140| cuticular protein RR-2 family (CPR140)|protein_coding|2L:39269362-39275406:1|gene:AGAP006868	32	61.57	3.52	23			24	AGAP006782-PA	ADP,ATPcarrierprotein1|protein_coding|2L:38179028-38184068:-1|gene:AGAP006782	9	33.22	10.52	23			17	AGAP010971-PA	tubulin alpha|protein_coding|3L:14341371-14342747:-1|gene:AGAP010971	15	29.26	28.93	20
18	AGAP011515-PA	Cytoplasmic actin|protein_coding|3L:26299326-26300456:-1|gene:AGAP011515	9	35.51	3.51	24			3	AGAP006868-PAB	|CPR140| cuticular protein RR-2 family (CPR140)|protein_coding|2L:39269362-39275406:1|gene:AGAP006868	27	50.58	10.14	24			33	AGAP005890-PA	hypotheticalprotein|protein_coding|2L:23185086-23185598:-1|gene:AGAP005890	11	37.93	28.33	21
86	AGAP008893-PA	|CPLCP8| cuticular protein CPLCP8|protein_coding|3R:20470883-20471644:1|gene:AGAP008893	3	10.88	3.4	25			13	AGAP005095-PA	actin beta/gamma 1 |protein_coding|2L:9969318-9971412:1|gene:AGAP005095	11	37.77	9.04	25			131	AGAP008893-PA	|CPLCP8| cuticular protein CPLCP8|protein_coding|3R:20470883-20471644:1|gene:AGAP008893	3	10.88	27.67	22
17	AGAP011514-PA	Cytoplasmic actin|protein_coding|3L:26294061-26294759:-1|gene:AGAP011514	7	42.06	3.31	26			44	AGAP003911-PA	histoneH2A|protein_coding|2R:46056827-46057201:1|gene:AGAP003911	5	54.84	8.51	26			98	AGAP001569-PB	myosin alkali light chain 1|protein_coding|2R:6333567-6335662:1|gene:AGAP001569	4	24.68	27.34	23
17	AGAP005095-PA	actin beta/gamma 1 |protein_coding|2L:9969318-9971412:1|gene:AGAP005095	9	33.24	3.29				44	AGAP003913-PA	histone H2A |protein_coding|2R:46086357-46086731:1|gene:AGAP003913	5	54.84	8.51				25	AGAP011514-PA	Cytoplasmic actin|protein_coding|3L:26294061-26294759:-1|gene:AGAP011514	5	24.46	26.45	24
17	AGAP000651-PA	actin|protein_coding|X:11656334-11657464:-1|gene:AGAP000651	8	30.32	3.18				44	AGAP012711-PA	histone H2A |protein_coding|UNKN:24533827-24534201:1|gene:AGAP012711	5	54.84	8.51				98	AGAP001569-PA	myosinalkalilightchain1|protein_coding|2R:6333567-6335030:1|gene:AGAP001569	4	23.75	26.32	25
17	AGAP000651-PB	actin|protein_coding|X:11656334-11657464:-1|gene:AGAP000651	8	30.32	3.18				44	AGAP012895-PA	histone H2A |protein_coding|UNKN:37137676-37138050:1|gene:AGAP012895	5	54.84	8.51				25	AGAP011515-PA	Cytoplasmic actin|protein_coding|3L:26299326-26300456:-1|gene:AGAP011515	13	41.48	26.26
17	AGAP000651-PC	actin|protein_coding|X:11656334-11657464:-1|gene:AGAP000651	8	30.32	3.18				44	AGAP012198-PA	histoneH2A|protein_coding|3L:38655445-38655749:-1|gene:AGAP012198	4	60.2	8.37				55	AGAP004690-PA	|CPF3| cuticular protein 3 from fifty-one aa family|protein_coding|2L:1133189-1133669:-1|gene:AGAP004690	5	39.42	26.24	26
17	AGAP011516-PA	Actin, cytoplasmic|protein_coding|3L:26318398-26319625:1|gene:AGAP011516	8	29.84	3.13				99	AGAP009354-PA	hypothetical protein|protein_coding|3R:31746751-31747111:-1|gene:AGAP009354	3	23.94	8.26	27			201	AGAP009359-PA	hypothetical protein|protein_coding|3R:31759730-31760090:-1|gene:AGAP009359	1	12.68	26.04	27
15	AGAP001676-PA	actin,cytoplasmic|protein_coding|2R:8002166-8003386:-1|gene:AGAP001676	9	33.24	2.98	27			99	AGAP009356-PA	hypotheticalprotein|protein_coding|3R:31752097-31752457:-1|gene:AGAP009356	3	23.94	8.26				201	AGAP009356-PA	hypotheticalprotein|protein_coding|3R:31752097-31752457:-1|gene:AGAP009356	1	12.68	26.04
38	AGAP007042-PA	|CPR62| cuticularproteinRR-1family(CPR62)|protein_coding|2L:41386830-41387365:1|gene:AGAP007042	3	34.67	2.83	28			99	AGAP009359-PA	hypothetical protein|protein_coding|3R:31759730-31760090:-1|gene:AGAP009359	3	23.94	8.26				201	AGAP009354-PA	hypothetical protein|protein_coding|3R:31746751-31747111:-1|gene:AGAP009354	1	12.68	26.04
27	AGAP000820-PA	|CPR125|cuticularproteinRR-1family(CPR125)|protein_coding|X:15282116-15283170:-1|gene:AGAP000820	6	25.99	2.72	29			15	AGAP001676-PA	actin,cytoplasmic|protein_coding|2R:8002166-8003386:-1|gene:AGAP001676	11	32.71	8.11	28			56	AGAP028095-PC	hypothetical protein|protein_coding|3R:26194565-26201420:-1|gene:AGAP028095	5	23.08	25.46	28
44	AGAP006148-PA	|CPLCA3| Cuticular protein 3inCPLCAfamily|protein_coding|2L:27158621-27159093:-1|gene:AGAP006148	3	28.91	2.71	30			13	AGAP011516-PA	Actin, cytoplasmic|protein_coding|3L:26318398-26319625:1|gene:AGAP011516	10	34.29	7.98				56	AGAP028095-PB	hypothetical protein|protein_coding|3R:26194565-26201420:-1|gene:AGAP028095	5	23.08	25.46
45	AGAP028095-PA	hypothetical protein|protein_coding|3R:26194565-26201420:-1|gene:AGAP028095	3	27.35	2.64	31			22	AGAP000697-PA	AGAP000697-PAhypotheticalprotein|protein_coding|X:12523969-12536552:1|gene:AGAP000697	7	18.14	7.83				56	AGAP028095-PA	hypothetical protein|protein_coding|3R:26194565-26201420:-1|gene:AGAP028095	5	23.08	25.46
45	AGAP028095-PB	hypothetical protein|protein_coding|3R:26194565-26201420:-1|gene:AGAP028095	3	27.35	2.64				51	AGAP000352-PA	|TWDL1| cuticularproteinTWDLfamily(TWDL1)|protein_coding|X:6221274-6222944:-1|gene:AGAP000352	5	11	7.82	29			32	AGAP006830-PA	|CPR58| cuticular protein RR-2 family (CPR58)|protein_coding|2L:39087983-39093538:1|gene:AGAP006830	8	29.59	24.92	29
45	AGAP028095-PC	hypothetical protein|protein_coding|3R:26194565-26201420:-1|gene:AGAP028095	3	27.35	2.64				18	AGAP011515-PA	Cytoplasmic actin|protein_coding|3L:26299326-26300456:-1|gene:AGAP011515	9	35.51	7.66	30			25	AGAP001676-PA	actin,cytoplasmic|protein_coding|2R:8002166-8003386:-1|gene:AGAP001676	13	38.83	24.58
33	AGAP000697-PB	hypothetical protein|protein_coding|X:12523969-12536552:1|gene:AGAP000697	4	12.4	2.54	32			69	AGAP006830-PA	|CPR58| cuticular protein RR-2 family (CPR58)|protein_coding|2L:39087983-39093538:1|gene:AGAP006830	4	26.63	6.94	31			68	AGAP004576-PA	|TWDL12| Cuticular protein12inTWDLfamily|protein_coding|2R:57853569-57861720:1|gene:AGAP004576	6	31.84	24.53	30
34	AGAP003911-PA	histoneH2A|protein_coding|2R:46056827-46057201:1|gene:AGAP003911	3	30.65	2.49				35	AGAP002559-PB	alpha-tocopherol transfer protein-like protein|protein_coding|2R:22829180-22830172:-1|gene:AGAP002559	8	32.79	6.85	32			48	AGAP002358-PC	ADP,ATP carrier protein2|protein_coding|2R:20598090-20599178:-1|gene:AGAP002358	8	25	24.31	31
34	AGAP003913-PA	histone H2A |protein_coding|2R:46086357-46086731:1|gene:AGAP003913	3	30.65	2.49				36	AGAP000047-PA	|CPR130|cuticularproteinbadRR-2family(CPR130)|protein_coding|X:752726-754365:-1|gene:AGAP000047	7	18.93	6.62	33			48	AGAP002358-PB	ADP,ATP carrier protein2|protein_coding|2R:20598090-20599178:-1|gene:AGAP002358	8	25	24.31
34	AGAP012711-PA	histone H2A |protein_coding|UNKN:24533827-24534201:1|gene:AGAP012711	3	30.65	2.49				182	AGAP007154-PA	|CPLCX5| hypothetical protein|protein_coding|2L:43590075-43590585:-1|gene:AGAP007154	1	6.21	6.47	34			48	AGAP002358-PA	ADP,ATP carrier protein 2 |protein_coding|2R:20598090-20599178:-1|gene:AGAP002358	8	25	24.31
34	AGAP012895-PA	histone H2A |protein_coding|UNKN:37137676-37138050:1|gene:AGAP012895	3	30.65	2.49				35	AGAP002559-PA	alpha-tocopheroltransferprotein-likeprotein|protein_coding|2R:22829180-22837493:-1|gene:AGAP002559	8	30.89	6.45				29	AGAP000382-PA	|CPF4| |protein_coding|X:6943073-6944078:1|gene:AGAP000382	7	43.82	24.23	32
52	AGAP003334-PA	|CPLCX2| Cuticular protein unclassified|protein_coding|2R:36268445-36269102:1|gene:AGAP003334	3	40.32	2.49	33			89	AGAP012750-PA	|LIKE CPR116| hypothetical protein|protein_coding|UNKN:27000702-27001018:-1|gene:AGAP012750	2	50.68	6.42				14	AGAP006176-PB	hypothetical protein|protein_coding|2L:27666964-27741401:-1|gene:AGAP006176	15	16.45	23.29	33
34	AGAP012198-PA	histoneH2A|protein_coding|3L:38655445-38655749:-1|gene:AGAP012198	2	29.59	2.36				12	AGAP001218-PA	Tubulinalpha-4Achain|protein_coding|2R:1618103-1620207:-1|gene:AGAP001218	12	32.22	5.99	35			14	AGAP006176-PA	hypothetical protein|protein_coding|2L:27658681-27741401:-1|gene:AGAP006176	15	16.4	23.23
26	AGAP000047-PA	|CPR130|cuticularproteinbadRR-2family(CPR130)|protein_coding|X:752726-754365:-1|gene:AGAP000047	5	16.95	2.07	34			12	AGAP001219-PA	Tubulin alpha-4A chain|protein_coding|2R:1622022-1624126:1|gene:AGAP001219	12	32.22	5.99				38	AGAP003308-PA	|CPAP3-C-PA| Control protein HCTL029 |protein_coding|2R:35614286-35629049:1|gene:AGAP003308	6	29.36	23.16	34
76	AGAP028095-PD	hypothetical protein|protein_coding|3R:26193366-26201420:-1|gene:AGAP028095	1	12	2.06	35			54	AGAP002994-PA	|CPR10| cuticular protein 10 RR-2 family|protein_coding|2R:30716628-30717304:-1|gene:AGAP002994	5	25.5	5.86	36			62	AGAP000538-PA	|TWDL9| cuticular protein TWDL family (TWDL9)|protein_coding|X:9631418-9634853:-1|gene:AGAP000538	5	9.42	23.01	35
13	AGAP006782-PA	ADP,ATPcarrierprotein1|protein_coding|2L:38179028-38184068:-1|gene:AGAP006782	4	12.29	2.05				103	AGAP004576-PA	|TWDL12| Cuticular protein12inTWDLfamily|protein_coding|2R:57853569-57861720:1|gene:AGAP004576	3	12.44	5.83	37			43	AGAP000651-PC	actin|protein_coding|X:11656334-11657464:-1|gene:AGAP000651	9	25	22.4	36
51	AGAP012906-PA	60S ribosomalproteinL6|protein_coding|UNKN:37562761-37563096:-1|gene:AGAP012906	1	10.81	1.74				55	AGAP004919-PA	60S ribosomalproteinL15|protein_coding|2L:6015542-6016396:1|gene:AGAP004919	5	24.51	5.75	38			43	AGAP000651-PB	actin|protein_coding|X:11656334-11657464:-1|gene:AGAP000651	9	25	22.4
57	AGAP000344-PAB	|CPR127| cuticularproteinbadRR-1family(CPR127)|protein_coding|X:5962513-5967509:1|gene:AGAP000344	2	12.05	1.72	CP			139	AGAP003909-PA	histone H4 |protein_coding|2R:46053769-46054080:-1|gene:AGAP003909	2	14.56	5.69	39			43	AGAP000651-PA	actin|protein_coding|X:11656334-11657464:-1|gene:AGAP000651	9	25	22.4
33	AGAP000697-PA	AGAP000697-PAhypotheticalprotein|protein_coding|X:12523969-12536552:1|gene:AGAP000697	5	9.55	1.66				139	AGAP005023-PA	histone H4 |protein_coding|2L:8375887-8376198:-1|gene:AGAP005023	2	14.56	5.69				43	AGAP011516-PA	Actin, cytoplasmic|protein_coding|3L:26318398-26319625:1|gene:AGAP011516	9	24.61	22.05
93	AGAP002621-PA	hypothetical protein|protein_coding|2R:24265147-24266446:1|gene:AGAP002621	1	4.27	1.65				139	AGAP005026-PA	histoneH4|protein_coding|2L:8464364-8464675:1|gene:AGAP005026	2	14.56	5.69				45	AGAP008960-PA	|CPR110|cuticularproteinRR-2family(CPR110)|protein_coding|3R:22056035-22057957:-1|gene:AGAP008960	7	19.68	21.85	37
65	AGAP003909-PA	histone H4 |protein_coding|2R:46053769-46054080:-1|gene:AGAP003909	2	14.56	1.5				139	AGAP010724-PA	histone H4 |protein_coding|3L:8992725-8993036:-1|gene:AGAP010724	2	14.56	5.69				38	AGAP003308-PC	|CPAP3-C-PC| jhw added |protein_coding|2R:35614286-35627484:1|Gene:AGAP003308	7	33.58	21.7	38
65	AGAP005023-PA	histone H4 |protein_coding|2L:8375887-8376198:-1|gene:AGAP005023	2	14.56	1.5				139	AGAP012558-PA	AGAP012558-PAhistoneH4|protein_coding|UNKN:16234859-16235170:-1|gene:AGAP012558	2	14.56	5.69				39	AGAP002559-PB	alpha-tocopherol transfer protein-like protein|protein_coding|2R:22829180-22830172:-1|gene:AGAP002559	10	35.39	21.68	39
65	AGAP005026-PA	histoneH4|protein_coding|2L:8464364-8464675:1|gene:AGAP005026	2	14.56	1.5				139	AGAP012574-PA	histoneH4|protein_coding|UNKN:17181087-17181398:1|gene:AGAP012574	2	14.56	5.69				38	AGAP003308-PB	genomic sequence wrong Control protein HCTL029|protein_coding|2R:35614286-35627484:1|gene:AGAP003308	6	27.38	21.6
65	AGAP010724-PA	histone H4 |protein_coding|3L:8992725-8993036:-1|gene:AGAP010724	2	14.56	1.5				139	AGAP012586-PA	histoneH4|protein_coding|UNKN:17815690-17816001:-1|gene:AGAP012586	2	14.56	5.69				47	AGAP005095-PA	actin beta/gamma 1 |protein_coding|2L:9969318-9971412:1|gene:AGAP005095	8	22.34	21.58	40
65	AGAP012558-PA	AGAP012558-PAhistoneH4|protein_coding|UNKN:16234859-16235170:-1|gene:AGAP012558	2	14.56	1.5				139	AGAP012885-PA	histone H4 |protein_coding|UNKN:36520486-36520797:-1|gene:AGAP012885	2	14.56	5.69				82	AGAP000352-PA	|TWDL1| cuticularproteinTWDLfamily(TWDL1)|protein_coding|X:6221274-6222944:-1|gene:AGAP000352	6	16	21.57	41
65	AGAP012574-PA	histoneH4|protein_coding|UNKN:17181087-17181398:1|gene:AGAP012574	2	14.56	1.5				12	AGAP010971-PA	tubulin alpha|protein_coding|3L:14341371-14342747:-1|gene:AGAP010971	11	29.69	5.63	40			54	AGAP010097-PA	|CPR107| cuticular protein 107 RR-2 family|protein_coding|3R:49126660-49127265:-1|gene:AGAP010097	3	9.44	21.11	42
65	AGAP012586-PA	histoneH4|protein_coding|UNKN:17815690-17816001:-1|gene:AGAP012586	2	14.56	1.5				16	AGAP004135-PA	Yellow-e|protein_coding|2R:50616654-50618456:-1|gene:AGAP004135	10	20.29	5.57	41			159	AGAP008458-PA	|CPLCG14| cuticularproteinCPLCGfamily(CPLCG14)|protein_coding|3R:10895048-10895533:-1|gene:AGAP008458	3	19.57	20.84	43
65	AGAP012885-PA	histone H4 |protein_coding|UNKN:36520486-36520797:-1|gene:AGAP012885	2	14.56	1.5				1	AGAP010147-PD	myosin heavy chain |protein_coding|3R:49460519-49482350:1|gene:AGAP010147	55	27.28	5.5	42			161	AGAP008444-PA	|CPLCG1|cuticularproteinCPLCGfamily(CPLCG1)|protein_coding|3R:10866569-10867012:1|gene:AGAP008444	3	21.6	20.54	44
119	AGAP008459-PA	|CPLCG15| cuticular protein CPLCG family (CPLCG15)|protein_coding|3R:10897741-10898198:1|gene:AGAP008459	1	21.77	1.25	CP			87	AGAP006148-PA	|CPLCA3| Cuticular protein 3inCPLCAfamily|protein_coding|2L:27158621-27159093:-1|gene:AGAP006148	3	28.91	5.5	43			53	AGAP006782-PA	ADP,ATPcarrierprotein1|protein_coding|2L:38179028-38184068:-1|gene:AGAP006782	7	23.26	20.47	45
53	AGAP010902-PA	|CPFL1| cuticular protein 1 fromCPFLfamily|protein_coding|3L:12810781-12811719:-1|gene:AGAP010902	4	15.54	1.23	CP			1	AGAP010147-PJ	myosin heavy chain |protein_coding|3R:49460519-49482350:1|gene:AGAP010147	54	26.72	5.44				39	AGAP002559-PA	alpha-tocopheroltransferprotein-likeprotein|protein_coding|2R:22829180-22837493:-1|gene:AGAP002559	10	33.33	20.42
24	AGAP010887-PA	|CPR113| cuticular protein RR-1family(CPR113)|protein_coding|3L:12573817-12576133:1|gene:AGAP010887	5	18.01	1.2	CP			2	AGAP010147-PH	myosin heavy chain |protein_coding|3R:49460519-49482350:1|gene:AGAP010147	54	27.13	5.26	44			42	AGAP000697-PB	hypothetical protein|protein_coding|X:12523969-12536552:1|gene:AGAP000697	7	23.26	19.91	46
40	AGAP004576-PA	|TWDL12| Cuticular protein12inTWDLfamily|protein_coding|2R:57853569-57861720:1|gene:AGAP004576	4	17.91	1.15	CP			1	AGAP010147-PE	myosin heavy chain |protein_coding|3R:49460519-49481064:1|gene:AGAP010147	53	26.56	5.25				64	AGAP001981-PA	hypothetical protein|protein_coding|2R:13098416-13099096:-1|gene:AGAP001981	4	19.89	19.26	47
88	AGAP010193-PA	C-Type Lectin (CTL) - galactose binding|protein_coding|3R:50407277-50410500:1|gene:AGAP010193	1	6.36	1.15				1	AGAP010147-PA	myosin heavy chain |protein_coding|3R:49460519-49482350:1|gene:AGAP010147	53	26.31	5.2				2	AGAP010147-PH	myosin heavy chain |protein_coding|3R:49460519-49482350:1|gene:AGAP010147	58	21.88	18.8	48
138	AGAP007249-PB	Flightin|protein_coding|2L:44638377-44640674:-1|gene:AGAP007249	1	11.03	1.14				1	AGAP010147-PB	myosin heavy chain |protein_coding|3R:49460519-49482350:1|gene:AGAP010147	53	26.31	5.2				16	AGAP005038-PA	hypothetical protein|protein_coding|2L:8689589-8695812:1|gene:AGAP005038	13	13.81	18.78	49
43	AGAP010734-PA	heme peroxidase|protein_coding|3L:9068835-9071148:1|gene:AGAP010734	3	7.42	1.12				1	AGAP010147-PC	myosin heavy chain |protein_coding|3R:49460519-49482350:1|gene:AGAP010147	53	26.31	5.2				1	AGAP010147-PJ	myosin heavy chain |protein_coding|3R:49460519-49482350:1|gene:AGAP010147	59	22.49	18.65	50
113	AGAP008458-PA	|CPLCG14| cuticularproteinCPLCGfamily(CPLCG14)|protein_coding|3R:10895048-10895533:-1|gene:AGAP008458	1	19.57	1.12	CP			1	AGAP010147-PF	myosin heavy chain |protein_coding|3R:49460519-49482350:1|gene:AGAP010147	53	26.31	5.2				1	AGAP010147-PE	myosin heavy chain |protein_coding|3R:49460519-49481064:1|gene:AGAP010147	56	21.26	18.55
138	AGAP007249-PA	Flightin|protein_coding|2L:44639573-44640674:-1|gene:AGAP007249	1	10.64	1.1				1	AGAP010147-PG	myosin heavy chain |protein_coding|3R:49460519-49482350:1|gene:AGAP010147	53	26.31	5.2				1	AGAP010147-PD	myosin heavy chain |protein_coding|3R:49460519-49482350:1|gene:AGAP010147	57	21.47	18.49
61	AGAP001543-PA	|TWDL11| Cuticular protein 11 in TWDL family|protein_coding|2R:6076159-6076846:-1|gene:AGAP001543	3	16.38	1.09	CP			1	AGAP010147-PI	myosin heavy chain |protein_coding|3R:49460519-49482350:1|gene:AGAP010147	53	26.31	5.2				1	AGAP010147-PK	myosin heavy chain |protein_coding|3R:49460519-49482350:1|gene:AGAP010147	56	21.06	18.38
130	AGAP009354-PA	hypothetical protein|protein_coding|3R:31746751-31747111:-1|gene:AGAP009354	1	12.68	1.09				1	AGAP010147-PK	myosin heavy chain |protein_coding|3R:49460519-49482350:1|gene:AGAP010147	53	26.31	5.2				1	AGAP010147-PI	myosin heavy chain |protein_coding|3R:49460519-49482350:1|gene:AGAP010147	56	21.06	18.38
130	AGAP009356-PA	hypotheticalprotein|protein_coding|3R:31752097-31752457:-1|gene:AGAP009356	1	12.68	1.09				81	AGAP028366-PA	Cytochrome c oxidase subunit 2 |protein_coding|Mt:3032-3716:1|gene:AGAP028366	3	16.23	5.14	45			1	AGAP010147-PG	myosin heavy chain |protein_coding|3R:49460519-49482350:1|gene:AGAP010147	56	21.06	18.38
130	AGAP009359-PA	hypothetical protein|protein_coding|3R:31759730-31760090:-1|gene:AGAP009359	1	12.68	1.09				20	AGAP010929-PA	tubulin beta|protein_coding|3L:13308192-13326418:-1|gene:AGAP010929	9	26.85	4.98	46			1	AGAP010147-PF	myosin heavy chain |protein_coding|3R:49460519-49482350:1|gene:AGAP010147	56	21.06	18.38
62	AGAP012515-PA	F-type H+-transporting ATPasesubunitf|protein_coding|UNKN:10361647-10361970:-1|gene:AGAP012515	2	16.82	1.08				86	AGAP010887-PA	|CPR113| cuticular protein RR-1family(CPR113)|protein_coding|3L:12573817-12576133:1|gene:AGAP010887	3	3.73	4.73	47			1	AGAP010147-PC	myosin heavy chain |protein_coding|3R:49460519-49482350:1|gene:AGAP010147	56	21.06	18.38
122	AGAP007154-PA	|CPLCX5| hypothetical protein|protein_coding|2L:43590075-43590585:-1|gene:AGAP007154	1	6.21	1.07				42	AGAP003586-PA	Phosphate carrier, mitochondrial|protein_coding|2R:40346388-40347804:-1|gene:AGAP003586	7	18.97	4.72	48			1	AGAP010147-PB	myosin heavy chain |protein_coding|3R:49460519-49482350:1|gene:AGAP010147	56	21.06	18.38
72	AGAP005991-PA	60S ribosomal protein L14|protein_coding|2L:24568227-24569828:1|gene:AGAP005991	1	6.45	1.04				102	AGAP002442-PA	|CPLCX4| hypothetical protein|protein_coding|2R:21445571-21446025:-1|gene:AGAP002442	3	43.31	4.62	49			1	AGAP010147-PA	myosin heavy chain |protein_coding|3R:49460519-49482350:1|gene:AGAP010147	56	21.06	18.38
50	AGAP003037-PA	|CPR163| hypothetical protein|protein_coding|2R:31283045-31291392:-1|gene:AGAP003037	4	12.79	1.01				48	AGAP003037-PA	|CPR163| hypothetical protein|protein_coding|2R:31283045-31291392:-1|gene:AGAP003037	6	14.88	4.59	50			4	AGAP006868-PAB	|CPR140| cuticular protein RR-2 family (CPR140)|protein_coding|2L:39269362-39275406:1|gene:AGAP006868	32	58.53	18.36	51
46	AGAP006145-PA	|CPLCA1| cuticular protein 1 in CPLCA family|protein_coding|2L:27150726-27151310:-1|gene:AGAP006145	4	28.87	1	CP			95	AGAP003375-PA	|cpr114| cuticular protein RR-2 family (CPR114)|protein_coding|2R:37163718-37164578:-1|gene:AGAP003375	3	30.49	4.29	51			20	AGAP010887-PA	|CPR113| cuticular protein RR-1family(CPR113)|protein_coding|3L:12573817-12576133:1|gene:AGAP010887	13	21.74	18.18	CP
9	AGAP006848-PA	|CPR47| cuticularproteinRR-2family(CPR47)|protein_coding|2L:39189587-39190043:1|gene:AGAP006848	1	5.08	0.98	CP			93	AGAP012906-PA	60S ribosomalproteinL6|protein_coding|UNKN:37562761-37563096:-1|gene:AGAP012906	1	10.81	4.22	52			31	AGAP000820-PA	|CPR125|cuticularproteinRR-1family(CPR125)|protein_coding|X:15282116-15283170:-1|gene:AGAP000820	14	46.7	17.65	CP
9	AGAP006860-PA	|CPR145| cuticular proteinRR-2family(CPR145)|protein_coding|2L:39214535-39214978:-1|gene:AGAP006860	1	5	0.97	CP			56	AGAP010902-PA	|CPFL1| cuticular protein 1 fromCPFLfamily|protein_coding|3L:12810781-12811719:-1|gene:AGAP010902	6	19.12	4.2	53			65	AGAP013427-PA	hypotheticalprotein|protein_coding|2R:14543914-14544699:-1|gene:AGAP013427	5	17.75	17.34
9	AGAP006863-PA	|CPR65| cuticular proteinRR-2family(CPR65)|protein_coding|2L:39219764-39220196:-1|gene:AGAP006863	1	5	0.97	CP			89	AGAP003378-PB	no signal peptidecuticularproteinRR-2family(CPR116)|protein_coding|2R:37171160-37171655:-1|gene:AGAP003378	2	32.74	4.15				61	AGAP006970-PA	hypothetical protein|protein_coding|2L:40421820-40423814:1|gene:AGAP006970	3	20.07	17.24
121	AGAP008447-PA	|CPLCG4| cuticularproteinCPLCGfamily(CPLCG4)|protein_coding|3R:10873379-10873819:1|gene:AGAP008447	1	22.5	0.97	CP			31	AGAP000745-PA	|CPR162| hypothetical protein|protein_coding|X:13656841-13658643:-1|gene:AGAP000745	7	16.31	4.1	CP			12	AGAP000051-PA	heme peroxidase|protein_coding|X:838200-840880:1|gene:AGAP000051	25	36.72	16.73
19	AGAP000745-PA	|CPR162| hypothetical protein|protein_coding|X:13656841-13658643:-1|gene:AGAP000745	7	19.63	0.96	CP			47	AGAP008091-PA	Clip-Domain Serine Protease|protein_coding|3R:5403364-5405361:1|gene:AGAP008091	6	14.29	4.01				175	AGAP008459-PA	|CPLCG15| cuticular protein CPLCG family (CPLCG15)|protein_coding|3R:10897741-10898198:1|gene:AGAP008459	1	21.77	16.57	CP
117	AGAP012043-PA	hypotheticalprotein|protein_coding|3L:36836418-36837331:1|gene:AGAP012043	1	2.85	0.96				50	AGAP000345-PA	|CPR126-PA| cuticular protein bad RR-2 family (CPR126)|protein_coding|X:5984079-5996498:1|gene:AGAP000345	5	16.25	3.94	CP			75	AGAP007497-PA	copper-zinc (Cu-Zn) superoxide dismutase|protein_coding|2L:46920389-46921978:-1|gene:AGAP007497	7	25.6	15.9
9	AGAP006859-PA	|CPR66|cuticularproteinRR-2family(CPR66)|protein_coding|2L:39212866-39213312:1|gene:AGAP006859	1	4.92	0.95	CP			62	AGAP009870-PA	|CPR151| cuticular protein151|protein_coding|3R:44603608-44604143:1|gene:AGAP009870	4	26.14	3.83				90	AGAP010193-PA	C-Type Lectin (CTL) - galactose binding|protein_coding|3R:50407277-50410500:1|gene:AGAP010193	6	10.17	15.67
9	AGAP006862-PA	|CPR35|cuticularproteinRR-2family(CPR35)|protein_coding|2L:39217701-39218069:1|gene:AGAP006862	1	4.92	0.95	CP			76	AGAP001569-PB	myosin alkali light chain 1|protein_coding|2R:6333567-6335662:1|gene:AGAP001569	3	17.53	3.81				5	AGAP000745-PA	|CPR162| hypothetical protein|protein_coding|X:13656841-13658643:-1|gene:AGAP000745	42	19.47	15.21
9	AGAP006853-PA	|CPR42| cuticularproteinRR-2family(CPR42)|protein_coding|2L:39200923-39201294:-1|gene:AGAP006853	1	4.88	0.94	CP			80	AGAP000306-PA	histoneH2A|protein_coding|X:5417659-5421738:1|gene:AGAP000306	3	35.71	3.72				117	AGAP002621-PA	hypothetical protein|protein_coding|2R:24265147-24266446:1|gene:AGAP002621	3	48.29	14.48
49	AGAP001218-PA	Tubulinalpha-4Achain|protein_coding|2R:1618103-1620207:-1|gene:AGAP001218	2	6.44	0.94				194	AGAP008051-PA	sensory appendage protein|protein_coding|3R:4866908-4867291:-1|gene:AGAP008051	1	7.09	3.69				64	AGAP001981-PD	hypotheticalprotein|protein_coding|2R:13098416-13106770:-1|gene:AGAP001981	5	19.52	13.91
49	AGAP001219-PA	Tubulin alpha-4A chain|protein_coding|2R:1622022-1624126:1|gene:AGAP001219	2	6.44	0.94				76	AGAP001569-PA	myosinalkalilightchain1|protein_coding|2R:6333567-6335030:1|gene:AGAP001569	3	16.88	3.66				64	AGAP001981-PC	hypotheticalprotein|protein_coding|2R:13098416-13106770:-1|gene:AGAP001981	5	19.52	13.91
9	AGAP006857-PA	|CPR38|cuticularproteinRR-2family(CPR38)|protein_coding|2L:39209289-39209666:-1|gene:AGAP006857	1	4.8	0.93	CP			89	AGAP003378-PA	|CPR116| cuticular proteinRR-2family(CPR116)|protein_coding|2R:37171160-37171778:-1|gene:AGAP003378	2	28.91	3.66	CP			64	AGAP001981-PB	hypothetical protein|protein_coding|2R:13098416-13106770:-1|gene:AGAP001981	5	19.52	13.91
49	AGAP010971-PA	tubulin alpha|protein_coding|3L:14341371-14342747:-1|gene:AGAP010971	2	6.33	0.93				70	AGAP006151-PA	hypothetical protein|protein_coding|2L:27207752-27210858:1|gene:AGAP006151	3	20.9	3.5				24	AGAP001668-PA	|CPR5| cuticular proteinRR-2family(CPR5)|protein_coding|2R:7651641-7652462:-1|gene:AGAP001668	11	46.75	13.36	CP	2RA
16	AGAP006176-PA	hypothetical protein|protein_coding|2L:27658681-27741401:-1|gene:AGAP006176	9	10.19	0.92				33	AGAP007549-PA	hypothetical protein|protein_coding|2L:47505725-47507319:1|gene:AGAP007549	8	18.34	3.47				24	AGAP001667-PA	|CPR4| cuticular proteinRR-2family(CPR4)|protein_coding|2R:7648891-7649721:-1|gene:AGAP001667	11	46.75	13.36	CP
16	AGAP006176-PB	hypothetical protein|protein_coding|2L:27666964-27741401:-1|gene:AGAP006176	9	10.21	0.92				30	AGAP005627-PC	creatine kinase |protein_coding|2L:17998018-17999179:1|gene:AGAP005627	8	24.79	3.3				24	AGAP001665-PA	|CPR2| cuticular protein RR-2 family (CPR2)|protein_coding|2R:7642571-7643402:-1|gene:AGAP001665	11	46.75	13.36	CP
69	AGAP000306-PA	histoneH2A|protein_coding|X:5417659-5421738:1|gene:AGAP000306	2	30.16	0.92				30	AGAP005627-PD	creatinekinase|protein_coding|2L:17998018-17999179:1|gene:AGAP005627	8	24.79	3.3				139	AGAP010254-PA	hypothetical protein|protein_coding|3R:51684949-51687015:1|gene:AGAP010254	2	5.33	13.35
55	AGAP001669-PA	|CPR6| cuticular proteinRR-2family(CPR6)|protein_coding|2R:7656429-7657147:1|gene:AGAP001669	3	21.13	0.91	CP	2RA		14	AGAP000051-PA	heme peroxidase|protein_coding|X:838200-840880:1|gene:AGAP000051	10	13.89	3.29				23	AGAP006261-PA	|CPR135| cuticular protein 135 RR-2 family|protein_coding|2L:28743255-28746098:-1|gene:AGAP006261	14	45.31	13.24	CP
9	AGAP006843-PA	|CPR52| cuticular protein RR-2 family (CPR52)|protein_coding|2L:39181044-39181492:1|gene:AGAP006843	1	4.65	0.9	CP	2LB and 2LC		30	AGAP005627-PG	creatine kinase |protein_coding|2L:17961670-17999179:1|gene:AGAP005627	8	23.47	3.13				42	AGAP000697-PAhypotheticalprotein|protein_coding|X:12523969-12536552:1|gene:AGAP000697	AGAP000697-PAhypotheticalprotein|protein_coding|X:12523969-12536552:1|gene:AGAP000697	8	16.23	13.24
9	AGAP006847-PA	|CPR48| cuticular protein RR-2 family (CPR48)|protein_coding|2L:39187823-39188287:-1|gene:AGAP006847	1	4.65	0.9	CP			210	AGAP000538-PA	|TWDL9| cuticular protein TWDL family (TWDL9)|protein_coding|X:9631418-9634853:-1|gene:AGAP000538	1	2.6	3.05	CP			89	AGAP008878-PA	defense protein|protein_coding|3R:20239532-20240493:-1|gene:AGAP008878	5	11.98	12.92
9	AGAP006849-PA	|CPR46| cuticular protein RR-2family(CPR46)|protein_coding|2L:39192165-39192554:1|gene:AGAP006849	1	4.65	0.9	CP			68	AGAP009759-PA	|CPLCP12| cuticular protein CPLCP12|protein_coding|3R:42430443-42432050:-1|gene:AGAP009759	6	15.54	3.04	CP			96	AGAP006149-PA	|CPLCX3|Cuticularproteinunclassified|protein_coding|2L:27173461-27174125:-1|gene:AGAP006149	2	10.14	12.65	CP
9	AGAP006850-PA	|CPR45|cuticularproteinRR-2family(CPR45)|protein_coding|2L:39194109-39194498:1|gene:AGAP006850	1	4.65	0.9	CP			43	AGAP006970-PA	hypothetical protein|protein_coding|2L:40421820-40423814:1|gene:AGAP006970	3	20.07	3				26	AGAP010929-PA	tubulin beta|protein_coding|3L:13308192-13326418:-1|gene:AGAP010929	13	25.5	12.64
9	AGAP006851-PA	|CPR44|cuticularproteinRR-2family(CPR44)|protein_coding|2L:39195928-39196317:1|gene:AGAP006851	1	4.65	0.9	CP			46	AGAP000879-PA	Yellow protein|protein_coding|X:16665872-16671397:-1|gene:AGAP000879	7	16.03	2.99				180	AGAP002857-PB	hypothetical protein|protein_coding|2R:28317711-28318396:-1|gene:AGAP002857	1	6.02	12.37
9	AGAP006852-PA	|CPR43|cuticularproteinRR-2family(CPR43)|protein_coding|2L:39198204-39198593:1|gene:AGAP006852	1	4.65	0.9	CP			30	AGAP005627-PA	creatine kinase |protein_coding|2L:17997043-17999179:1|gene:AGAP005627	8	22.17	2.95				180	AGAP002857-PA	hypothetical protein|protein_coding|2R:28317711-28318396:-1|gene:AGAP002857	1	6.02	12.37
9	AGAP006854-PA	|CPR41| cuticular proteinRR-2family(CPR41)|protein_coding|2L:39202721-39203110:-1|gene:AGAP006854	1	4.65	0.9	CP			30	AGAP005627-PB	creatinekinase|protein_coding|2L:17997043-17999179:1|gene:AGAP005627	8	22.17	2.95				109	AGAP012462-PA	|CPR147| cuticular protein RR-2 family (CPR147)|protein_coding|UNKN:4254931-4258877:1|gene:AGAP012462	4	17.13	11.92	CP	CP
9	AGAP006855-PA	|CPR40|cuticularproteinRR-2family(CPR40)|protein_coding|2L:39204665-39205054:-1|gene:AGAP006855	1	4.65	0.9	CP			78	AGAP002726-PA	|CPR9-PA| cuticular protein 9 bad RR-1 family|protein_coding|2R:26282190-26282941:1|gene:AGAP002726	3	12.56	2.95	CP			24	AGAP001666-PA	|CPR3| cuticular proteinRR-2family(CPR3)|protein_coding|2R:7645435-7646262:-1|gene:AGAP001666	9	40	11.74	CP	2RA
9	AGAP006856-PA	|CPR39| cuticularproteinRR-2family(CPR39)|protein_coding|2L:39207082-39207468:-1|gene:AGAP006856	1	4.69	0.9	CP			10	AGAP006186-PA	calcium-transporting ATPase sarcoplasmic/endoplasmicreticulumtype|protein_coding|2L:27903046-27925991:1|gene:AGAP006186	13	14.73	2.94				57	AGAP008091-PA	Clip-Domain Serine Protease|protein_coding|3R:5403364-5405361:1|gene:AGAP008091	8	25.78	11.48
9	AGAP006858-PA	|CPR37| cuticular proteinRR-2family(CPR37)|protein_coding|2L:39211329-39211784:-1|gene:AGAP006858	1	4.65	0.9	CP			190	AGAP010337-PA	ubiquinol-cytochrome c reductasesubunit8|protein_coding|3L:1664423-1664755:-1|gene:AGAP010337	1	9.76	2.86				78	AGAP009759-PA	|CPLCP12| cuticular protein CPLCP12|protein_coding|3R:42430443-42432050:-1|gene:AGAP009759	7	21.24	11.44	CP
9	AGAP006861-PA	|CPR36| cuticular proteinRR-2family(CPR36)|protein_coding|2L:39215802-39216191:1|gene:AGAP006861	1	4.65	0.9	CP			190	AGAP010337-PB	ubiquinol-cytochrome c reductase subunit 8 |protein_coding|3L:1664423-1664755:-1|gene:AGAP010337	1	9.76	2.86				116	AGAP008052-PA	chemosensoryprotein|protein_coding|3R:4868812-4869195:1|gene:AGAP008052	3	21.26	11.32
58	AGAP000352-PA	|TWDL1| cuticularproteinTWDLfamily(TWDL1)|protein_coding|X:6221274-6222944:-1|gene:AGAP000352	3	16	0.9	CP			190	AGAP010337-PD	ubiquinol-cytochrome c reductase subunit 8 |protein_coding|3L:1664423-1664755:-1|gene:AGAP010337	1	9.76	2.86				52	AGAP008447-PA	|CPLCG4| cuticularproteinCPLCGfamily(CPLCG4)|protein_coding|3R:10873379-10873819:1|gene:AGAP008447	6	22.5	11.13	CP
112	AGAP000538-PA	|TWDL9| cuticular protein TWDL family (TWDL9)|protein_coding|X:9631418-9634853:-1|gene:AGAP000538	1	2.6	0.88	CP			20	AGAP010510-PA	tubulin beta |protein_coding|3L:5261100-5283161:1|gene:AGAP010510	5	12.11	2.84				22	AGAP006828-PA	|CPR60|cuticularproteinRR-2family(CPR60)|protein_coding|2L:39050740-39053041:1|gene:AGAP006828	3	13.57	11	CP
51	AGAP001911-PA	60S ribosomalproteinL6|protein_coding|2R:12011749-12012561:1|gene:AGAP001911	2	7.41	0.86				10	AGAP006186-PB	calcium-transportingATPasesarcoplasmic/endoplasmicreticulumtype|protein_coding|2L:27903046-27928073:1|gene:AGAP006186	12	13.79	2.81				24	AGAP001669-PA	|CPR6| cuticular proteinRR-2family(CPR6)|protein_coding|2R:7656429-7657147:1|gene:AGAP001669	7	30.99	10.61	CP	2RA
9	AGAP006864-PA	|CPR34| cuticular proteinRR-2family(CPR34)|protein_coding|2L:39221641-39222116:1|gene:AGAP006864	1	4.38	0.85	CP			94	AGAP009362-PA	hypotheticalprotein|protein_coding|3R:31782120-31782972:-1|gene:AGAP009362	5	18	2.81				100	AGAP001543-PA	|TWDL11| Cuticular protein 11 in TWDL family|protein_coding|2R:6076159-6076846:-1|gene:AGAP001543	5	16.95	10.45	CP
92	AGAP012462-PA	|CPR147| cuticular protein RR-2 family (CPR147)|protein_coding|UNKN:4254931-4258877:1|gene:AGAP012462	1	4.97	0.85				189	AGAP008052-PA	chemosensoryprotein|protein_coding|3R:4868812-4869195:1|gene:AGAP008052	1	7.09	2.77				97	AGAP006148-PA	|CPLCA3| Cuticular protein 3inCPLCAfamily|protein_coding|2L:27158621-27159093:-1|gene:AGAP006148	3	28.91	10.43	CP
9	AGAP006597-PA	|CPR72| cuticular protein 72 RR-2 family|protein_coding|2L:34600357-34600837:-1|gene:AGAP006597	1	4.35	0.84	CP			10	AGAP006186-PC	calcium-transportingATPasesarcoplasmic/endoplasmicreticulumtype|protein_coding|2L:27903046-27919856:1|gene:AGAP006186	12	13.56	2.76				21	AGAP010734-PA	heme peroxidase|protein_coding|3L:9068835-9071148:1|gene:AGAP010734	12	18.92	10.17
9	AGAP006845-PA	|CPR50|cuticular protein RR-2 family (CPR50)|protein_coding|2L:39185138-39185622:-1|gene:AGAP006845	1	4.32	0.83	CP			10	AGAP006186-PD	calcium-transporting ATPase sarcoplasmic/endoplasmicreticulumtype|protein_coding|2L:27903046-27919856:1|gene:AGAP006186	12	13.56	2.76				19	AGAP007549-PA	hypothetical protein|protein_coding|2L:47505725-47507319:1|gene:AGAP007549	14	28.01	10.13
9	AGAP005969-PA	|CPR20| cuticular protein RR-2family(CPR20)|protein_coding|2L:24305987-24306501:1|gene:AGAP005969	1	4.26	0.82	CP			10	AGAP006186-PE	calcium-transporting ATPase sarcoplasmic/endoplasmic reticulum type |protein_coding|2L:27903046-27919856:1|gene:AGAP006186	12	13.56	2.76				73	AGAP010535-PA	3-demethylubiquinone-93-methyltransferase2|protein_coding|3L:5816818-5817756:-1|gene:AGAP010535	3	13.54	9.99
9	AGAP006840-PA	|CPR136| cuticular proteinRR-2family(CPR136)|protein_coding|2L:39174559-39175063:1|gene:AGAP006840	1	4.2	0.81	CP			72	AGAP002919-PA	40S ribosomal protein S6|protein_coding|2R:29609284-29611231:-1|gene:AGAP002919	4	8.51	2.7				155	AGAP011687-PA	60S ribosomal protein L27|protein_coding|3L:31393751-31394263:-1|gene:AGAP011687	1	8.82	9.82
9	AGAP006841-PA	|CPR54| cuticular protein RR-2 family (CPR54)|protein_coding|2L:39176561-39177057:1|gene:AGAP006841	1	4.2	0.81	CP			125	AGAP009920-PA	60S ribosomal proteinL37a|protein_coding|3R:45307303-45307956:1|gene:AGAP009920	1	20.22	2.63				104	AGAP012515-PA	F-type H+-transporting ATPasesubunitf|protein_coding|UNKN:10361647-10361970:-1|gene:AGAP012515	3	25.23	9.6
9	AGAP006842-PA	|CPR53| cuticular protein RR-2 family (CPR53)|protein_coding|2L:39178730-39179226:1|gene:AGAP006842	1	4.2	0.81	CP			191	AGAP002122-PA	60S ribosomal protein L32|protein_coding|2R:16046174-16046701:-1|gene:AGAP002122	1	8.96	2.62				69	AGAP010902-PA	|CPFL1| cuticular protein 1 fromCPFLfamily|protein_coding|3L:12810781-12811719:-1|gene:AGAP010902	6	22.31	9.41	CP
9	AGAP006844-PA	|CPR51| cuticularproteinRR-2family(CPR51)|protein_coding|2L:39183142-39183638:-1|gene:AGAP006844	1	4.2	0.81	CP			195	AGAP000344-PAB	|CPR127| cuticularproteinbadRR-1family(CPR127)|protein_coding|X:5962513-5967509:1|gene:AGAP000344	1	4.02	2.62	CP			120	AGAP006918-PA	NADH dehydrogenase (ubiquinone) 1 alpha subcomplex 8 |protein_coding|2L:39996157-39996903:-1|gene:AGAP006918	3	19.43	9.39
9	AGAP006846-PA	|CPR49| cuticular protein RR-2 family (CPR49)|protein_coding|2L:39186318-39186814:1|gene:AGAP006846	1	4.2	0.81	CP			78	AGAP002726-PB	|CPR9-PB| cuticular protein 9 bad RR-1 family|protein_coding|2R:26282190-26282941:1|gene:AGAP002726	3	11.11	2.61	CP			28	AGAP000879-PA	Yellow protein|protein_coding|X:16665872-16671397:-1|gene:AGAP000879	9	16.58	9.17
46	AGAP006146-PA	|CPLCA2|Cuticularprotein2inCPLCAfamily|protein_coding|2L:27153824-27154568:1|gene:AGAP006146	3	22.45	0.79	CP			100	AGAP005459-PA	|CPR16| cuticular protein16RR-1family|protein_coding|2L:15797749-15801337:1|gene:AGAP005459	1	14.71	2.59	CP			60	AGAP001664-PA	|CPR1| cuticular protein RR-2 family (CPR1)|protein_coding|2R:7639417-7640126:-1|gene:AGAP001664	7	35.78	9.06	CP	2RA
55	AGAP001666-PA	|CPR3| cuticular proteinRR-2family(CPR3)|protein_coding|2R:7645435-7646262:-1|gene:AGAP001666	3	18.37	0.79	CP	2RA		161	AGAP004161-PA	myofilin variant C|protein_coding|2R:50966465-50967623:1|gene:AGAP004161	2	16.3	2.55				26	AGAP010510-PA	tubulin beta |protein_coding|3L:5261100-5283161:1|gene:AGAP010510	8	9.91	8.6
77	AGAP009370-PA	hypothetical protein|protein_coding|3R:31819572-31819929:-1|gene:AGAP009370	1	20.41	0.79				66	AGAP013427-PA	hypotheticalprotein|protein_coding|2R:14543914-14544699:-1|gene:AGAP013427	4	20.35	2.54				85	AGAP005459-PA	|CPR16| cuticular protein16RR-1family|protein_coding|2L:15797749-15801337:1|gene:AGAP005459	4	15.44	8.31	CP
77	AGAP012706-PA	hypothetical protein|protein_coding|UNKN:24451799-24452157:-1|gene:AGAP012706	1	20.41	0.79				98	AGAP001459-PA	60S ribosomalproteinL17|protein_coding|2R:5283558-5284200:1|gene:AGAP001459	3	16.58	2.51				105	AGAP007249-PBFlightin|protein_coding|2L:44638377-44640674:-1|gene:AGAP007249	AGAP007249-PBFlightin|protein_coding|2L:44638377-44640674:-1|gene:AGAP007249	3	20.59	8.31
55	AGAP001665-PA	|CPR2| cuticular protein RR-2 family (CPR2)|protein_coding|2R:7642571-7643402:-1|gene:AGAP001665	3	18.29	0.78	CP	2RA		98	AGAP001459-PB	60S ribosomalproteinL17|protein_coding|2R:5283558-5284200:1|gene:AGAP001459	3	16.58	2.51				105	AGAP007249-PA	Flightin|protein_coding|2L:44639573-44640674:-1|gene:AGAP007249	3	19.86	8.01
55	AGAP001667-PA	|CPR4| cuticular proteinRR-2family(CPR4)|protein_coding|2R:7648891-7649721:-1|gene:AGAP001667	3	18.29	0.78	CP			98	AGAP001459-PC	60S ribosomal protein L17|protein_coding|2R:5283558-5284200:1|gene:AGAP001459	3	16.58	2.51				26	AGAP008622-PA	hypothetical protein|protein_coding|3R:13725120-13726460:-1|gene:AGAP008622	6	8.07	7.83
55	AGAP001668-PA	|CPR5| cuticular proteinRR-2family(CPR5)|protein_coding|2R:7651641-7652462:-1|gene:AGAP001668	3	18.29	0.78	CP			39	AGAP006176-PB	hypothetical protein|protein_coding|2L:27666964-27741401:-1|gene:AGAP006176	8	13.13	2.49				140	AGAP005234-PB	copper-zinc (Cu-Zn) superoxide dismutase|protein_coding|2L:12659078-12660566:-1|gene:AGAP005234	2	15.79	7.81
77	AGAP009369-PA	hypotheticalprotein|protein_coding|3R:31817196-31817560:-1|gene:AGAP009369	1	20	0.77				101	AGAP001666-PA	|CPR3| cuticular proteinRR-2family(CPR3)|protein_coding|2R:7645435-7646262:-1|gene:AGAP001666	4	15.51	2.39	CP	2RA		59	AGAP000345-PA	|CPR126-PA| cuticular protein bad RR-2 family (CPR126)|protein_coding|X:5984079-5996498:1|gene:AGAP000345	7	21.29	7.48	CP
9	AGAP006836-PA	|CPR101| cuticular protein RR-2 family (CPR101)|protein_coding|2L:39138827-39139374:-1|gene:AGAP006836	1	3.95	0.76	CP			109	AGAP009370-PA	hypothetical protein|protein_coding|3R:31819572-31819929:-1|gene:AGAP009370	1	20.41	2.39				51	AGAP007980-PA	|CPCFC1| |protein_coding|3R:3648647-3649500:1|gene:AGAP007980	10	31.74	7.38	CP
55	AGAP001664-PA	|CPR1| cuticular protein RR-2 family (CPR1)|protein_coding|2R:7639417-7640126:-1|gene:AGAP001664	2	14.71	0.76	CP	2RA		109	AGAP012706-PA	hypothetical protein|protein_coding|UNKN:24451799-24452157:-1|gene:AGAP012706	1	20.41	2.39				92	AGAP000344-PAB	|CPR127| cuticularproteinbadRR-1family(CPR127)|protein_coding|X:5962513-5967509:1|gene:AGAP000344	3	12.05	7.34	CP
47	AGAP002559-PB	alpha-tocopherol transfer protein-like protein|protein_coding|2R:22829180-22830172:-1|gene:AGAP002559	4	18.83	0.75				101	AGAP001665-PA	|CPR2| cuticular protein RR-2 family (CPR2)|protein_coding|2R:7642571-7643402:-1|gene:AGAP001665	4	15.45	2.38	CP	2RA		140	AGAP005234-PA	copper-zinc (Cu-Zn)superoxidedismutase|protein_coding|2L:12657335-12660566:-1|gene:AGAP005234	2	13.04	6.45
47	AGAP002559-PA	alpha-tocopheroltransferprotein-likeprotein|protein_coding|2R:22829180-22837493:-1|gene:AGAP002559	4	17.74	0.71				101	AGAP001667-PA	|CPR4| cuticular proteinRR-2family(CPR4)|protein_coding|2R:7648891-7649721:-1|gene:AGAP001667	4	15.45	2.38	CP			76	AGAP009870-PA	|CPR151| cuticular protein151|protein_coding|3R:44603608-44604143:1|gene:AGAP009870	3	10.46	6.04	CP
37	AGAP013374-PA	hypothetical protein|protein_coding|2R:53215173-53217641:1|gene:AGAP013374	4	7.79	0.7				101	AGAP001668-PA	|CPR5| cuticular proteinRR-2family(CPR5)|protein_coding|2R:7651641-7652462:-1|gene:AGAP001668	4	15.45	2.38	CP			88	AGAP005786-PA	hypothetical protein|protein_coding|2L:20628723-20629837:-1|gene:AGAP005786	4	19.54	5.9
39	AGAP006970-PA	hypothetical protein|protein_coding|2L:40421820-40423814:1|gene:AGAP006970	2	12.04	0.7				109	AGAP009369-PA	hypotheticalprotein|protein_coding|3R:31817196-31817560:-1|gene:AGAP009369	1	20	2.34				122	AGAP006145-PA	|CPLCA1| cuticular protein 1 in CPLCA family|protein_coding|2L:27150726-27151310:-1|gene:AGAP006145	4	11.34	5.82	CP
42	AGAP009759-PA	|CPLCP12| cuticular protein CPLCP12|protein_coding|3R:42430443-42432050:-1|gene:AGAP009759	5	14.51	0.7	CP			96	AGAP011706-PA	60S ribosomal protein L27a|protein_coding|3L:31717517-31718791:-1|gene:AGAP011706	3	20.53	2.33				125	AGAP012906-PA	60S ribosomalproteinL6|protein_coding|UNKN:37562761-37563096:-1|gene:AGAP012906	1	10.81	5.55
9	AGAP005968-PA	|CPR19| cuticular protein RR-2 family(CPR19)|protein_coding|2L:24304662-24305239:-1|gene:AGAP005968	1	3.57	0.69	CP			40	AGAP003541-PA	Eukaryotic translation elongation factor1alpha1|protein_coding|2R:39348411-39350723:1|gene:AGAP003541	6	13.64	2.28				150	AGAP003334-PA	|CPLCX2| Cuticular protein unclassified|protein_coding|2R:36268445-36269102:1|gene:AGAP003334	2	25	4.97	CP
9	AGAP005967-PA	|CPR18|cuticular protein RR-2family(CPR18)|protein_coding|2L:24302687-24303296:1|gene:AGAP005967	1	3.47	0.67	CP			40	AGAP003541-PB	Eukaryotic translation elongation factor1alpha1|protein_coding|2R:39348411-39350723:1|gene:AGAP003541	6	13.64	2.28				113	AGAP012666-PA	GA19326 |protein_coding|UNKN:22871414-22872167:1|gene:AGAP012666	2	14.8	4.72
59	AGAP005786-PA	hypothetical protein|protein_coding|2L:20628723-20629837:-1|gene:AGAP005786	2	10.63	0.67				40	AGAP003541-PC	Eukaryotictranslationelongationfactor1alpha1|protein_coding|2R:39348411-39350723:1|gene:AGAP003541	6	13.64	2.28				99	AGAP010901-PA	|CPF2|cuticular protein 2fromfifty-oneaafamily|protein_coding|3L:12800494-12801605:-1|gene:AGAP010901	3	12.54	4.53	CP
100	AGAP012100-PA	40S ribosomal protein S26|protein_coding|3L:37645814-37646784:1|gene:AGAP012100	1	13.04	0.67				40	AGAP007406-PA	AGAP007406-PAelongationfactor1-alpha|protein_coding|2L:46338841-46340232:1|gene:AGAP007406	6	13.61	2.28				111	AGAP005456-PA	|CPR15| cuticular protein15RR-1family|protein_coding|2L:15758563-15759634:1|gene:AGAP005456	2	11.68	4.5	CP
9	AGAP005966-PA	|CPR17| cuticular protein RR-2 family(CPR17)|protein_coding|2L:24301126-24301737:-1|gene:AGAP005966	1	3.39	0.65	CP			118	AGAP005061-PA	40SribosomalproteinS9|protein_coding|2L:9150985-9151797:1|gene:AGAP005061	3	14.74	2.25				50	AGAP002989-PA	gamma-interferon-inducible lysosomalthiolreductase|protein_coding|2R:30631771-30633370:-1|gene:AGAP002989	5	12.89	4.24
60	AGAP000345-PA	|CPR126-PA| cuticular protein bad RR-2 family (CPR126)|protein_coding|X:5984079-5996498:1|gene:AGAP000345	3	11.2	0.65	CP			183	AGAP002085-PA	hypothetical protein|protein_coding|2R:15138130-15143602:1|gene:AGAP002085	1	7.55	2.21				113	AGAP010196-PA	C-Type Lectin (CTL) - galactose binding|protein_coding|3R:50438641-50439462:1|gene:AGAP010196	2	13.24	4.22
9	AGAP006866-PA	|CPR63|cuticularproteinRR-2family(CPR63)|protein_coding|2L:39227012-39227651:1|gene:AGAP006866	1	3.3	0.64	CP			183	AGAP002085-PB	hypothetical protein|protein_coding|2R:15138130-15143602:1|gene:AGAP002085	1	7.55	2.21				129	AGAP012706-PA	hypothetical protein|protein_coding|UNKN:24451799-24452157:-1|gene:AGAP012706	2	20.41	4.19
82	AGAP010254-PA	hypothetical protein|protein_coding|3R:51684949-51687015:1|gene:AGAP010254	2	5.33	0.64				183	AGAP002085-PC	hypothetical protein|protein_coding|2R:15138130-15143602:1|gene:AGAP002085	1	7.55	2.21				129	AGAP009370-PA	hypothetical protein|protein_coding|3R:31819572-31819929:-1|gene:AGAP009370	2	20.41	4.19
32	AGAP005134-PA	F-type H+-transporting ATPase subunitalpha|protein_coding|2L:10355424-10358073:1|gene:AGAP005134	3	9.26	0.63				101	AGAP001669-PA	|CPR6| cuticular proteinRR-2family(CPR6)|protein_coding|2R:7656429-7657147:1|gene:AGAP001669	3	12.68	2.2	CP	2RA		129	AGAP009369-PA	hypotheticalprotein|protein_coding|3R:31817196-31817560:-1|gene:AGAP009369	2	20	4.11
9	AGAP006865-PA	|CPR64|cuticularproteinRR-2family(CPR64)|protein_coding|2L:39222756-39223433:-1|gene:AGAP006865	1	3.11	0.6	CP			93	AGAP001911-PA	60S ribosomalproteinL6|protein_coding|2R:12011749-12012561:1|gene:AGAP001911	2	7.41	2.17				112	AGAP005619-PA	hypothetical protein|protein_coding|2L:17923835-17928180:1|gene:AGAP005619	3	1.74	4.06
81	AGAP012750-PA	|LIKE CPR116| hypothetical protein|protein_coding|UNKN:27000702-27001018:-1|gene:AGAP012750	1	26.03	0.53				67	AGAP012081-PA	F-typeH+-transportingATPasesubunitbeta|protein_coding|3L:37467138-37467788:-1|gene:AGAP012081	3	16.59	2.16				84	AGAP005627-PD	creatinekinase|protein_coding|2L:17998018-17999179:1|gene:AGAP005627	6	18.31	4.05
125	AGAP013427-PA	hypotheticalprotein|protein_coding|2R:14543914-14544699:-1|gene:AGAP013427	1	5.19	0.5				67	AGAP012106-PA	F-type H+-transporting ATPase subunitbeta|protein_coding|3L:37743697-37744377:-1|gene:AGAP012106	3	15.86	2.07				84	AGAP005627-PC	creatine kinase |protein_coding|2L:17998018-17999179:1|gene:AGAP005627	6	18.31	4.05
71	AGAP003308-PA	|CPAP3-C-PA| Control protein HCTL029 |protein_coding|2R:35614286-35629049:1|gene:AGAP003308	2	8.94	0.49	CP			32	AGAP004975-PA	prophenoloxidase|protein_coding|2L:7441665-7444057:-1|gene:AGAP004975	7	10.93	2.05				152	AGAP027993-PA	|CPLCP10| cuticular protein(putative)CPLCP10|protein_coding|3R:42387899-42389947:-1|gene:AGAP027993	3	10.83	3.99	CP
94	AGAP010098-PA	|CPR83| cuticular protein83RR-2family|protein_coding|3R:49131899-49132512:-1|gene:AGAP010098	2	15.09	0.49	CP	3RA		39	AGAP006176-PA	hypothetical protein|protein_coding|2L:27658681-27741401:-1|gene:AGAP006176	6	9.79	2.02				162	AGAP005998-PA	|CPR23| cuticular protein RR-1 family (CPR23)|protein_coding|2L:24621452-24621891:-1|gene:AGAP005998	1	11.54	3.95	CP
131	AGAP008091-PA	Clip-Domain Serine Protease|protein_coding|3R:5403364-5405361:1|gene:AGAP008091	1	2.17	0.48				84	AGAP005786-PA	hypothetical protein|protein_coding|2L:20628723-20629837:-1|gene:AGAP005786	3	10.92	2.02				84	AGAP012924-PA	Argininekinase|protein_coding|UNKN:39405743-39406543:-1|gene:AGAP012924	3	16.95	3.92
9	AGAP006839-PA	|CPR67| cuticular protein RR-2 family (CPR67)|protein_coding|2L:39170858-39171972:1|gene:AGAP006839	1	2.46	0.47	CP			30	AGAP012924-PA	Argininekinase|protein_coding|UNKN:39405743-39406543:-1|gene:AGAP012924	2	9.75	1.99				164	AGAP005991-PA	60S ribosomal protein L14|protein_coding|2L:24568227-24569828:1|gene:AGAP005991	1	6.45	3.87
56	AGAP007613-PA	|CPAP1-G| hypothetical protein|protein_coding|2L:48278096-48280015:1|gene:AGAP007613	3	8.43	0.47				30	AGAP005627-PE	creatine kinase |protein_coding|2L:17961670-17999179:1|gene:AGAP005627	8	13.54	1.8				84	AGAP005627-PG	creatine kinase |protein_coding|2L:17961670-17999179:1|gene:AGAP005627	6	17.33	3.83
71	AGAP003308-PB	genomic sequence wrong Control protein HCTL029|protein_coding|2R:35614286-35627484:1|gene:AGAP003308	2	8.33	0.46				118	AGAP005061-PB	40S ribosomal protein S9|protein_coding|2L:9150985-9153550:1|gene:AGAP005061	3	11.79	1.8				141	AGAP008445-PA	|CPLCG2| cuticular proteinCPLCGfamily(CPLCG2)|protein_coding|3R:10868447-10868874:-1|gene:AGAP008445	2	25	3.8	CP
71	AGAP003308-PC	|CPAP3-C-PC| jhw added |protein_coding|2R:35614286-35627484:1|Gene:AGAP003308	2	7.92	0.44				154	AGAP002174-PA	hypothetical protein|protein_coding|2R:16897121-16898457:-1|gene:AGAP002174	3	3.57	1.79				160	AGAP007580-PB	60S ribosomal proteinL18|protein_coding|2L:47803487-47804510:-1|gene:AGAP007580	1	7.41	3.8
85	AGAP009758-PA	|CPLCP11| cuticular protein CPLCP11|protein_coding|3R:42403991-42405781:-1|gene:AGAP009758	3	8.88	0.44	CP			174	AGAP000654-PA	40SribosomalproteinS30|protein_coding|X:11692963-11695536:1|gene:AGAP000654	1	7.63	1.79				160	AGAP007580-PA	60S ribosomalproteinL18|protein_coding|2L:47803487-47804453:-1|gene:AGAP007580	1	7.41	3.8
31	AGAP000879-PA	Yellow protein|protein_coding|X:16665872-16671397:-1|gene:AGAP000879	5	15.12	0.42				74	AGAP010257-PA	60SribosomalproteinL13a|protein_coding|3R:51714351-51715716:-1|gene:AGAP010257	4	13.38	1.74				127	AGAP003375-PA	|cpr114| cuticular protein RR-2 family (CPR114)|protein_coding|2R:37163718-37164578:-1|gene:AGAP003375	3	39.63	3.76	CP
75	AGAP004161-PA	myofilin variant C|protein_coding|2R:50966465-50967623:1|gene:AGAP004161	1	17.39	0.42				101	AGAP001664-PA	|CPR1| cuticular protein RR-2 family (CPR1)|protein_coding|2R:7639417-7640126:-1|gene:AGAP001664	2	8.33	1.72	CP	2RA		102	AGAP003037-PA	|CPR163| hypothetical protein|protein_coding|2R:31283045-31291392:-1|gene:AGAP003037	4	10.7	3.75	CP
11	AGAP010147-PE	myosin heavy chain |protein_coding|3R:49460519-49481064:1|gene:AGAP010147	10	5.82	0.4				23	AGAP001497-PB	Alpha-actinin, sarcomeric|protein_coding|2R:5646482-5659413:-1|gene:AGAP001497	11	13.49	1.7				84	AGAP005627-PB	creatinekinase|protein_coding|2L:17997043-17999179:1|gene:AGAP005627	6	16.37	3.62
103	AGAP002989-PA	gamma-interferon-inducible lysosomalthiolreductase|protein_coding|2R:30631771-30633370:-1|gene:AGAP002989	1	12.89	0.4				23	AGAP001497-PC	Alpha-actinin, sarcomeric |protein_coding|2R:5646482-5659413:-1|gene:AGAP001497	11	13.49	1.7				84	AGAP005627-PA	creatine kinase |protein_coding|2L:17997043-17999179:1|gene:AGAP005627	6	16.37	3.62
11	AGAP010147-PA	myosin heavy chain |protein_coding|3R:49460519-49482350:1|gene:AGAP010147	10	5.76	0.39				28	AGAP008512-PA	hypotheticalprotein|protein_coding|3R:11475679-11504073:-1|gene:AGAP008512	9	5.18	1.67				146	AGAP003211-PA	hypothetical protein|protein_coding|2R:33922284-33924259:-1|gene:AGAP003211	1	1.88	3.55
11	AGAP010147-PB	myosin heavy chain |protein_coding|3R:49460519-49482350:1|gene:AGAP010147	10	5.76	0.39				23	AGAP001497-PA	Alpha-actinin, sarcomeric|protein_coding|2R:5646482-5659413:-1|gene:AGAP001497	11	13.12	1.65				152	AGAP009758-PA	|CPLCP11| cuticular protein CPLCP11|protein_coding|3R:42403991-42405781:-1|gene:AGAP009758	2	6.88	3.53	CP
11	AGAP010147-PC	myosin heavy chain |protein_coding|3R:49460519-49482350:1|gene:AGAP010147	10	5.76	0.39				126	AGAP006430-PB	C-Type Lectin (CTL) - galactose binding|protein_coding|2L:31772242-31780811:1|gene:AGAP006430	2	9.17	1.61				156	AGAP004452-PA	hypothetical protein|protein_coding|2R:56391477-56398128:1|gene:AGAP004452	2	18.29	3.52
11	AGAP010147-PD	myosin heavy chain |protein_coding|3R:49460519-49482350:1|gene:AGAP010147	10	5.76	0.39				134	AGAP010901-PA	|CPF2|cuticular protein 2fromfifty-oneaafamily|protein_coding|3L:12800494-12801605:-1|gene:AGAP010901	2	6.78	1.59	CP			36	AGAP004975-PA	prophenoloxidase|protein_coding|2L:7441665-7444057:-1|gene:AGAP004975	10	14.14	3.44
11	AGAP010147-PF	myosin heavy chain |protein_coding|3R:49460519-49482350:1|gene:AGAP010147	10	5.76	0.39				106	AGAP010375-PA	40S ribosomalproteinS18|protein_coding|3L:2325062-2341768:1|gene:AGAP010375	2	7.36	1.52				87	AGAP004263-PA	takeout 1|protein_coding|2R:53468012-53469656:1|gene:AGAP004263	5	22.98	3.31
11	AGAP010147-PG	myosin heavy chain |protein_coding|3R:49460519-49482350:1|gene:AGAP010147	10	5.76	0.39				58	AGAP012048-PA	citrate synthase |protein_coding|3L:36859979-36869012:1|gene:AGAP012048	4	9.87	1.51				70	AGAP008060-PA	imaginal discgrowthfactor|protein_coding|3R:4934452-4937218:1|gene:AGAP008060	5	8.43	3.28
11	AGAP010147-PH	myosin heavy chain |protein_coding|3R:49460519-49482350:1|gene:AGAP010147	10	5.76	0.39				163	AGAP001970-PA	Polyubiquitin-B|protein_coding|2R:12993104-12993814:1|gene:AGAP001970	2	6.36	1.49				26	AGAP005293-PB	beta-tubulin isotype I|protein_coding|2L:13792405-13796401:1|gene:AGAP005293	2	5.57	3.2
11	AGAP010147-PI	myosin heavy chain |protein_coding|3R:49460519-49482350:1|gene:AGAP010147	10	5.76	0.39				185	AGAP010098-PA	|CPR83| cuticular protein83RR-2family|protein_coding|3R:49131899-49132512:-1|gene:AGAP010098	1	8.81	1.47	CP	3RA		58	AGAP005134-PA	F-type H+-transporting ATPase subunitalpha|protein_coding|2L:10355424-10358073:1|gene:AGAP005134	6	10.16	3.17
11	AGAP010147-PJ	myosin heavy chain |protein_coding|3R:49460519-49482350:1|gene:AGAP010147	10	5.76	0.39				130	AGAP005500-PA	dehydrogenase/reductaseSDRfamilymember11precursor|protein_coding|2L:16242561-16243371:1|gene:AGAP005500	2	8.57	1.44				121	AGAP000901-PA	alanine transaminase |protein_coding|X:17030535-17036473:-1|gene:AGAP000901	2	3.08	3.16
11	AGAP010147-PK	myosin heavy chain |protein_coding|3R:49460519-49482350:1|gene:AGAP010147	10	5.76	0.39				204	AGAP010214-PA	hypothetical protein|protein_coding|3R:50842621-50844736:1|gene:AGAP010214	1	5.38	1.35				94	AGAP003784-PA	glucose dehydrogenase (acceptor)|protein_coding|2R:43274713-43286467:-1|gene:AGAP003784	3	3.49	3.14
70	AGAP002726-PA	|CPR9-PA| cuticular protein 9 bad RR-1 family|protein_coding|2R:26282190-26282941:1|gene:AGAP002726	2	9.05	0.39	CP			85	AGAP008060-PA	imaginal discgrowthfactor|protein_coding|3R:4934452-4937218:1|gene:AGAP008060	4	10.02	1.34				167	AGAP012938-PA	Serpin 9 inhibitory serine proteaseinhibitor|protein_coding|UNKN:41201391-41202439:-1|gene:AGAP012938	1	6.12	3.14
84	AGAP003466-PA	Osi15|protein_coding|2R:38023425-38027635:1|gene:AGAP003466	2	20.87	0.37				107	AGAP002728-PA	isocitrate dehydrogenase(NAD+)|protein_coding|2R:26287064-26289254:1|gene:AGAP002728	3	6.5	1.32				158	AGAP010404-PB	glutathione S-transferase|protein_coding|3L:2781206-2783341:-1|gene:AGAP010404	1	6.9	3.04
87	AGAP002437-PA	40S ribosomalproteinS8|protein_coding|2R:21382212-21383606:-1|gene:AGAP002437	1	7.28	0.37				20	AGAP008622-PA	hypothetical protein|protein_coding|3R:13725120-13726460:-1|gene:AGAP008622	3	7.17	1.31				158	AGAP010404-PA	glutathione S-transferase|protein_coding|3L:2779874-2783341:-1|gene:AGAP010404	1	6.9	3.04
80	AGAP010849-PA	hypothetical protein|protein_coding|3L:11994371-11997205:1|gene:AGAP010849	1	10	0.35				188	AGAP012462-PA	|CPR147| cuticular protein RR-2 family (CPR147)|protein_coding|UNKN:4254931-4258877:1|gene:AGAP012462	1	4.97	1.3	CP			72	AGAP002813-PA	Clip-domain serine protease|protein_coding|2R:27898048-27900955:1|gene:AGAP002813	6	8.88	2.97
70	AGAP002726-PB	|CPR9-PB| cuticular protein 9 bad RR-1 family|protein_coding|2R:26282190-26282941:1|gene:AGAP002726	2	8	0.34	CP			122	AGAP008916-PA	60S ribosomal protein L7|protein_coding|3R:20781586-20782605:1|gene:AGAP008916	3	10.14	1.27				26	AGAP005293-PA	beta-tubulin isotype I|protein_coding|2L:13792405-13796401:1|gene:AGAP005293	2	4.95	2.85
79	AGAP028366-PA	Cytochrome c oxidase subunit 2 |protein_coding|Mt:3032-3716:1|gene:AGAP028366	1	8.77	0.34				151	AGAP005991-PA	60S ribosomal protein L14|protein_coding|2L:24568227-24569828:1|gene:AGAP005991	1	6.45	1.26				80	AGAP006898-PA	chitinase|protein_coding|2L:39574076-39578295:-1|gene:AGAP006898	5	6.88	2.83
81	AGAP003378-PB	no signal peptidecuticularproteinRR-2family(CPR116)|protein_coding|2R:37171160-37171655:-1|gene:AGAP003378	1	16.81	0.34				126	AGAP012666-PA	GA19326 |protein_coding|UNKN:22871414-22872167:1|gene:AGAP012666	1	3.57	1.2				144	AGAP005454-PA	|CPR13| cuticular protein 13 RR-1 family|protein_coding|2L:15728012-15728452:1|gene:AGAP005454	1	8.9	2.81	CP
136	AGAP005530-PA	organic cation transporter|protein_coding|2L:16659015-16662939:-1|gene:AGAP005530	1	1.76	0.34				135	AGAP028177-PA	hypothetical protein|protein_coding|3R:29058175-29058856:1|gene:AGAP028177	1	10.15	1.19				144	AGAP005453-PA	|CPR12| cuticular protein 12 RR-1 family|protein_coding|2L:15724263-15724703:-1|gene:AGAP005453	1	8.9	2.81	CP
85	AGAP027993-PA	|CPLCP10| cuticular protein(putative)CPLCP10|protein_coding|3R:42387899-42389947:-1|gene:AGAP027993	2	5.56	0.32	CP			52	AGAP004904-PA	catalase|protein_coding|2L:5772129-5780988:1|gene:AGAP004904	5	13.29	1.16				135	AGAP011706-PA	60S ribosomal protein L27a|protein_coding|3L:31717517-31718791:-1|gene:AGAP011706	1	8.61	2.72
81	AGAP003378-PA	|CPR116| cuticular proteinRR-2family(CPR116)|protein_coding|2R:37171160-37171778:-1|gene:AGAP003378	1	14.84	0.3	CP			107	AGAP002728-PB	isocitratedehydrogenase(NAD+)|protein_coding|2R:26287064-26289254:1|gene:AGAP002728	3	5.52	1.12				93	AGAP002620-PA	mating-induced stimulator of oogenesis MISO|protein_coding|2R:24261779-24262377:1|gene:AGAP002620	3	18.42	2.7
101	AGAP008052-PA	chemosensoryprotein|protein_coding|3R:4868812-4869195:1|gene:AGAP008052	1	7.09	0.3				206	AGAP008228-PA	dual specificity phosphatase |protein_coding|3R:7176532-7191432:-1|gene:AGAP008228	1	7.18	1.12				44	AGAP002737-PB	hypothetical protein|protein_coding|2R:26384868-26394614:1|gene:AGAP002737	6	2.84	2.69
133	AGAP008051-PA	sensory appendage protein|protein_coding|3R:4866908-4867291:-1|gene:AGAP008051	1	7.09	0.3				127	AGAP000696-PA	hypothetical protein|protein_coding|X:12477315-12484582:-1|gene:AGAP000696	2	7.94	1.1				165	AGAP012466-PA	|CPR146| cuticular protein RR-2 family (CPR146)|protein_coding|UNKN:4564723-4589021:-1|gene:AGAP012466	1	5.88	2.69	CP
67	AGAP005459-PA	|CPR16| cuticular protein16RR-1family|protein_coding|2L:15797749-15801337:1|gene:AGAP005459	1	14.71	0.28	CP			206	AGAP008228-PB	dual specificity phosphatase |protein_coding|3R:7176532-7191432:-1|gene:AGAP008228	1	7.04	1.1				125	AGAP001911-PA	60S ribosomalproteinL6|protein_coding|2R:12011749-12012561:1|gene:AGAP001911	2	7.41	2.66
137	AGAP006410-PB	hypothetical protein|protein_coding|2L:31571832-31577223:1|gene:AGAP006410	1	6.16	0.28				126	AGAP010196-PA	C-Type Lectin (CTL) - galactose binding|protein_coding|3R:50438641-50439462:1|gene:AGAP010196	1	3.2	1.07				34	AGAP004904-PA	catalase|protein_coding|2L:5772129-5780988:1|gene:AGAP004904	9	19.05	2.65
73	AGAP005453-PA	|CPR12| cuticular protein 12 RR-1 family|protein_coding|2L:15724263-15724703:-1|gene:AGAP005453	1	8.9	0.26	CP			160	AGAP010849-PA	hypothetical protein|protein_coding|3L:11994371-11997205:1|gene:AGAP010849	1	10	1.07				63	AGAP006186-PB	calcium-transportingATPasesarcoplasmic/endoplasmicreticulumtype|protein_coding|2L:27903046-27928073:1|gene:AGAP006186	4	5.89	2.57
73	AGAP005454-PA	|CPR13| cuticular protein 13 RR-1 family|protein_coding|2L:15728012-15728452:1|gene:AGAP005454	1	8.9	0.26	CP			12	AGAP003237-PA	Tubulin, alpha 1|protein_coding|2R:34317737-34319336:1|gene:AGAP003237	1	2.04	1.06				63	AGAP006186-PA	calcium-transporting ATPase sarcoplasmic/endoplasmicreticulumtype|protein_coding|2L:27903046-27925991:1|gene:AGAP006186	4	5.91	2.57
135	AGAP005947-PA	40S ribosomal proteinS13|protein_coding|2L:23981907-23982510:1|gene:AGAP005947	1	4.64	0.26				117	AGAP009623-PA	glyceraldehyde3-phosphatedehydrogenase|protein_coding|3R:37154051-37155049:1|gene:AGAP009623	2	8.73	1.06				63	AGAP006186-PE	calcium-transporting ATPase sarcoplasmic/endoplasmic reticulum type |protein_coding|2L:27903046-27919856:1|gene:AGAP006186	4	5.8	2.52
120	AGAP009870-PA	|CPR151| cuticular protein151|protein_coding|3R:44603608-44604143:1|gene:AGAP009870	1	6.54	0.25	CP			20	AGAP005293-PB	beta-tubulin isotype I|protein_coding|2L:13792405-13796401:1|gene:AGAP005293	3	7.8	1.04				63	AGAP006186-PD	calcium-transporting ATPase sarcoplasmic/endoplasmicreticulumtype|protein_coding|2L:27903046-27919856:1|gene:AGAP006186	4	5.8	2.52
106	AGAP005234-PB	copper-zinc (Cu-Zn) superoxide dismutase|protein_coding|2L:12659078-12660566:-1|gene:AGAP005234	1	5.26	0.23				41	AGAP010734-PA	heme peroxidase|protein_coding|3L:9068835-9071148:1|gene:AGAP010734	5	8.01	1.02				63	AGAP006186-PC	calcium-transportingATPasesarcoplasmic/endoplasmicreticulumtype|protein_coding|2L:27903046-27919856:1|gene:AGAP006186	4	5.8	2.52
115	AGAP006898-PA	chitinase|protein_coding|2L:39574076-39578295:-1|gene:AGAP006898	1	1.47	0.23				75	AGAP004977-PA	prophenoloxidase|protein_coding|2L:7452452-7454889:-1|gene:AGAP004977	4	6.11	1.02				110	AGAP028142-PA	hypotheticalprotein|protein_coding|3R:31923805-31928003:-1|gene:AGAP028142	3	12.05	2.47
137	AGAP006410-PA	hypothetical protein|protein_coding|2L:31571832-31577223:1|gene:AGAP006410	1	4.9	0.22				197	AGAP001515-PB	Protein F36F2.1, isoform b|protein_coding|2R:5746501-5749459:-1|gene:AGAP001515	1	4.35	1.02				196	AGAP004549-PC	Protein yellow|protein_coding|2R:57535050-57536597:1|gene:AGAP004549	1	1.59	2.33
94	AGAP010097-PA	|CPR107| cuticular protein 107 RR-2 family|protein_coding|3R:49126660-49127265:-1|gene:AGAP010097	1	9.44	0.21	CP			208	AGAP012100-PA	40S ribosomal protein S26|protein_coding|3L:37645814-37646784:1|gene:AGAP012100	1	7.83	1.02				196	AGAP004549-PB	Protein yellow|protein_coding|2R:57535050-57536597:1|gene:AGAP004549	1	1.59	2.33
97	AGAP007580-PA	60S ribosomalproteinL18|protein_coding|2L:47803487-47804453:-1|gene:AGAP007580	1	7.94	0.2				136	AGAP028095-PA	hypothetical protein|protein_coding|3R:26194565-26201420:-1|gene:AGAP028095	1	15.38	1				196	AGAP004549-PA	Protein yellow|protein_coding|2R:57535050-57536597:1|gene:AGAP004549	1	1.59	2.33
97	AGAP007580-PB	60S ribosomal proteinL18|protein_coding|2L:47803487-47804510:-1|gene:AGAP007580	1	7.94	0.2				136	AGAP028095-PB	hypothetical protein|protein_coding|3R:26194565-26201420:-1|gene:AGAP028095	1	15.38	1				183	AGAP009863-PA	Eukaryotic translationinitiationfactor4A,isoform2|protein_coding|3R:44558848-44561275:-1|gene:AGAP009863	1	2.48	2.29
134	AGAP028177-PA	hypothetical protein|protein_coding|3R:29058175-29058856:1|gene:AGAP028177	1	10.15	0.2				136	AGAP028095-PC	hypothetical protein|protein_coding|3R:26194565-26201420:-1|gene:AGAP028095	1	15.38	1				95	AGAP000986-PA	|CPAP3-D1] control protein HCTL023 |protein_coding|X:18926157-18929877:-1|gene:AGAP000986	4	15.79	2.25
78	AGAP006911-PA	Serine Protease Inhibitor(serpin)|protein_coding|2L:39897086-39899652:1|gene:AGAP006911	2	5.38	0.19				27	AGAP006848-PA	|CPR47| cuticularproteinRR-2family(CPR47)|protein_coding|2L:39189587-39190043:1|gene:AGAP006848	1	5.08	0.99	CP			153	AGAP009198-PA	hypothetical protein|protein_coding|3R:28607056-28610755:1|gene:AGAP009198	2	2.03	2.24
99	AGAP010404-PA	glutathione S-transferase|protein_coding|3L:2779874-2783341:-1|gene:AGAP010404	1	6.9	0.19				27	AGAP006860-PA	|CPR145| cuticular proteinRR-2family(CPR145)|protein_coding|2L:39214535-39214978:-1|gene:AGAP006860	1	5	0.98	CP			157	AGAP004161-PA	myofilin variant C|protein_coding|2R:50966465-50967623:1|gene:AGAP004161	1	17.39	2.23
99	AGAP010404-PB	glutathione S-transferase|protein_coding|3L:2781206-2783341:-1|gene:AGAP010404	1	6.9	0.19				27	AGAP006863-PA	|CPR65| cuticular proteinRR-2family(CPR65)|protein_coding|2L:39219764-39220196:-1|gene:AGAP006863	1	5	0.98	CP			84	AGAP005627-PE	creatine kinase |protein_coding|2L:17961670-17999179:1|gene:AGAP005627	6	10	2.21
68	AGAP006099-PA	AGAP006099-PAubiquinol-cytochromecreductasecoresubunit2|protein_coding|2L:26647662-26649388:1|gene:AGAP006099	1	3.42	0.18				49	AGAP007939-PA	starchphosphorylase|protein_coding|3R:3218295-3221971:-1|gene:AGAP007939	7	7.84	0.97				169	AGAP008253-PA	hypotheticalprotein|protein_coding|3R:7908909-7909193:-1|gene:AGAP008253	1	13.83	2.19
91	AGAP012081-PA	F-typeH+-transportingATPasesubunitbeta|protein_coding|3L:37467138-37467788:-1|gene:AGAP012081	1	6.91	0.18				121	AGAP002564-PA	fructose-bisphosphatealdolase,classI|protein_coding|2R:22877762-22883553:1|gene:AGAP002564	3	6.59	0.97				99	AGAP010900-PA	|CPF1| cuticular protein 1 fromfifty-oneaafamily|protein_coding|3L:12795536-12796331:-1|gene:AGAP010900	1	4.2	2.16	CP
126	AGAP005619-PA	hypothetical protein|protein_coding|2L:17923835-17928180:1|gene:AGAP005619	1	1.74	0.18				121	AGAP002564-PB	fructose-bisphosphatealdolase,classI|protein_coding|2R:22877762-22891504:1|gene:AGAP002564	3	6.61	0.97				49	AGAP006370-PA	|CPR160| hypothetical protein|protein_coding|2L:30558761-30561591:1|gene:AGAP006370	7	12.46	2.11	CP
129	AGAP006430-PB	C-Type Lectin (CTL) - galactose binding|protein_coding|2L:31772242-31780811:1|gene:AGAP006430	1	5.96	0.18				121	AGAP002564-PC	fructose-bisphosphatealdolase,classI|protein_coding|2R:22877762-22891504:1|gene:AGAP002564	3	6.61	0.97				107	AGAP012703-PA	takeout 2|protein_coding|UNKN:24226294-24228508:-1|gene:AGAP012703	3	17.55	2.1
48	AGAP004975-PA	prophenoloxidase|protein_coding|2L:7441665-7444057:-1|gene:AGAP004975	2	3.64	0.17				121	AGAP002564-PD	fructose-bisphosphatealdolase,classI|protein_coding|2R:22877762-22891504:1|gene:AGAP002564	3	6.61	0.97				107	AGAP004262-PA	takeout 3|protein_coding|2R:53459457-53461663:1|gene:AGAP004262	3	17.55	2.1
91	AGAP012106-PA	F-type H+-transporting ATPase subunitbeta|protein_coding|3L:37743697-37744377:-1|gene:AGAP012106	1	6.61	0.17				121	AGAP002564-PE	fructose-bisphosphatealdolase,classI|protein_coding|2R:22877762-22891504:1|gene:AGAP002564	3	6.61	0.97				167	AGAP003139-PA	serine proteaseinhibitor(serpin)|protein_coding|2R:33148728-33150321:-1|gene:AGAP003139	1	3.96	2.04
96	AGAP028142-PA	hypotheticalprotein|protein_coding|3R:31923805-31928003:-1|gene:AGAP028142	1	4.82	0.16				27	AGAP006859-PA	|CPR66|cuticularproteinRR-2family(CPR66)|protein_coding|2L:39212866-39213312:1|gene:AGAP006859	1	4.92	0.96	CP			115	AGAP006147-PA	hypotheticalprotein|protein_coding|2L:27155303-27156481:-1|gene:AGAP006147	4	4.75	2.01
127	AGAP006871-PA	40S ribosomal protein S4|protein_coding|2L:39285236-39287220:-1|gene:AGAP006871	1	3.82	0.15				27	AGAP006862-PA	|CPR35|cuticularproteinRR-2family(CPR35)|protein_coding|2L:39217701-39218069:1|gene:AGAP006862	1	4.92	0.96	CP			83	AGAP006023-PB	tyrosine 3-monooxygenase |protein_coding|2L:24995395-25016826:-1|gene:AGAP006023	4	6.1	1.97
111	AGAP007777-PA	hypothetical protein|protein_coding|3R:739276-742427:-1|gene:AGAP007777	1	1.29	0.14				27	AGAP006853-PA	|CPR42| cuticularproteinRR-2family(CPR42)|protein_coding|2L:39200923-39201294:-1|gene:AGAP006853	1	4.88	0.95	CP			83	AGAP006023-PA	tyrosine 3-monooxygenase |protein_coding|2L:24995395-25004735:-1|gene:AGAP006023	4	6.1	1.97
54	AGAP013508-PA	hypothetical protein|protein_coding|2R:56438941-56447468:1|gene:AGAP013508	2	5.86	0.13				27	AGAP006857-PA	|CPR38|cuticularproteinRR-2family(CPR38)|protein_coding|2L:39209289-39209666:-1|gene:AGAP006857	1	4.8	0.94	CP			142	AGAP007666-PA	Calcyphosin-like protein|protein_coding|2L:48867288-48868077:-1|gene:AGAP007666	2	4.19	1.91
74	AGAP006370-PA	|CPR160| hypothetical protein|protein_coding|2L:30558761-30561591:1|gene:AGAP006370	1	1.83	0.13				20	AGAP005293-PA	beta-tubulin isotype I|protein_coding|2L:13792405-13796401:1|gene:AGAP005293	3	6.93	0.93				184	AGAP006430-PB	C-Type Lectin (CTL) - galactose binding|protein_coding|2L:31772242-31780811:1|gene:AGAP006430	1	5.96	1.88
98	AGAP008360-PA	spaetzle-like cytokine|protein_coding|3R:10027665-10038365:-1|gene:AGAP008360	1	2.94	0.13				27	AGAP006856-PA	|CPR39| cuticularproteinRR-2family(CPR39)|protein_coding|2L:39207082-39207468:-1|gene:AGAP006856	1	4.69	0.92	CP			103	AGAP007406-PAelongationfactor1-alpha|protein_coding|2L:46338841-46340232:1|gene:AGAP007406	AGAP007406-PAelongationfactor1-alpha|protein_coding|2L:46338841-46340232:1|gene:AGAP007406	4	10.15	1.77
63	AGAP005389-PA	hypothetical protein|protein_coding|2L:14852353-14853409:-1|gene:AGAP005389	1	5.56	0.12				27	AGAP006843-PA	|CPR52| cuticular protein RR-2 family (CPR52)|protein_coding|2L:39181044-39181492:1|gene:AGAP006843	1	4.65	0.91	CP			154	AGAP010717-PA	|CPR143| cuticular protein RR-2 family (CPR143)|protein_coding|3L:8939373-8941390:-1|gene:AGAP010717	3	4.47	1.67	CP
66	AGAP010429-PA	succinate dehydrogenase (ubiquinone) flavoprotein subunit |protein_coding|3L:3189394-3192278:1|gene:AGAP010429	1	2.12	0.12				27	AGAP006847-PA	|CPR48| cuticular protein RR-2 family (CPR48)|protein_coding|2L:39187823-39188287:-1|gene:AGAP006847	1	4.65	0.91	CP			66	AGAP011161-PA	transketolase |protein_coding|3L:18115145-18118550:1|gene:AGAP011161	5	6.38	1.64
102	AGAP009623-PA	glyceraldehyde3-phosphatedehydrogenase|protein_coding|3R:37154051-37155049:1|gene:AGAP009623	1	4.22	0.12				27	AGAP006849-PA	|CPR46| cuticular protein RR-2family(CPR46)|protein_coding|2L:39192165-39192554:1|gene:AGAP006849	1	4.65	0.91	CP			119	AGAP006832-PA	hypothetical protein|protein_coding|2L:39113820-39114665:1|gene:AGAP006832	2	10.16	1.6
109	AGAP000788-PA	hypothetical protein|protein_coding|X:14351163-14353159:-1|gene:AGAP000788	1	1.43	0.12				27	AGAP006850-PA	|CPR45|cuticularproteinRR-2family(CPR45)|protein_coding|2L:39194109-39194498:1|gene:AGAP006850	1	4.65	0.91	CP			176	AGAP013481-PB	hypothetical protein|protein_coding|2R:20929743-20934976:1|gene:AGAP013481	1	7.69	1.58
48	AGAP004977-PA	prophenoloxidase|protein_coding|2L:7452452-7454889:-1|gene:AGAP004977	1	2.04	0.11				27	AGAP006851-PA	|CPR44|cuticularproteinRR-2family(CPR44)|protein_coding|2L:39195928-39196317:1|gene:AGAP006851	1	4.65	0.91	CP			122	AGAP006146-PA	|CPLCA2|Cuticularprotein2inCPLCAfamily|protein_coding|2L:27153824-27154568:1|gene:AGAP006146	2	5.1	1.57	CP
90	AGAP002961-PA	ribosomalRNA-processingprotein12|protein_coding|2R:30132598-30137317:1|gene:AGAP002961	2	0.5	0.11				27	AGAP006852-PA	|CPR43|cuticularproteinRR-2family(CPR43)|protein_coding|2L:39198204-39198593:1|gene:AGAP006852	1	4.65	0.91	CP			163	AGAP008439-PA	hypothetical protein|protein_coding|3R:10805155-10807128:1|gene:AGAP008439	2	4.06	1.56
132	AGAP008817-PA	|CPLCP3| cuticular protein(putative)CPLCP3|protein_coding|3R:18320441-18322000:1|gene:AGAP008817	1	3.18	0.11	CP			27	AGAP006854-PA	|CPR41| cuticular proteinRR-2family(CPR41)|protein_coding|2L:39202721-39203110:-1|gene:AGAP006854	1	4.65	0.91	CP			172	AGAP002726-PA	|CPR9-PA| cuticular protein 9 bad RR-1 family|protein_coding|2R:26282190-26282941:1|gene:AGAP002726	1	4.52	1.55	CP
139	AGAP006967-PA	hypotheticalprotein|protein_coding|2L:40298219-40321888:-1|gene:AGAP006967	1	6.53	0.11				27	AGAP006855-PA	|CPR40|cuticularproteinRR-2family(CPR40)|protein_coding|2L:39204665-39205054:-1|gene:AGAP006855	1	4.65	0.91	CP			185	AGAP012048-PA	citrate synthase |protein_coding|3L:36859979-36869012:1|gene:AGAP012048	1	2.15	1.54
110	AGAP028387-PA	Cytochrome b |protein_coding|Mt:10413-11549:1|gene:AGAP028387	1	2.38	0.1				27	AGAP006858-PA	|CPR37| cuticular proteinRR-2family(CPR37)|protein_coding|2L:39211329-39211784:-1|gene:AGAP006858	1	4.65	0.91	CP			126	AGAP002437-PA	40S ribosomalproteinS8|protein_coding|2R:21382212-21383606:-1|gene:AGAP002437	3	12.14	1.5
22	AGAP001826-PA	lipophorin|protein_coding|2R:11117036-11163371:-1|gene:AGAP001826	5	1.75	0.09				27	AGAP006861-PA	|CPR36| cuticular proteinRR-2family(CPR36)|protein_coding|2L:39215802-39216191:1|gene:AGAP006861	1	4.65	0.91	CP			130	AGAP009833-PA	Voltage-dependent anion-selectivechannelprotein2|protein_coding|3R:44049219-44050459:1|gene:AGAP009833	2	9.93	1.46
104	AGAP010510-PA	tubulin beta |protein_coding|3L:5261100-5283161:1|gene:AGAP010510	1	1.98	0.09				59	AGAP010792-PA	NADHdehydrogenase(ubiquinone)1alphasubcomplex9|protein_coding|3L:10412154-10413387:1|gene:AGAP010792	3	9.35	0.91				71	AGAP002306-PA	60S ribosomal protein L4|protein_coding|2R:19054166-19056153:1|gene:AGAP002306	4	13.1	1.42
104	AGAP010929-PA	tubulin beta|protein_coding|3L:13308192-13326418:-1|gene:AGAP010929	1	2.01	0.09				115	AGAP005802-PA	60S ribosomal protein L8|protein_coding|2L:21199262-21200128:-1|gene:AGAP005802	2	8.05	0.9				132	AGAP006099-PAubiquinol-cytochromecreductasecoresubunit2|protein_coding|2L:26647662-26649388:1|gene:AGAP006099	AGAP006099-PAubiquinol-cytochromecreductasecoresubunit2|protein_coding|2L:26647662-26649388:1|gene:AGAP006099	2	6.15	1.4
35	AGAP008512-PA	hypotheticalprotein|protein_coding|3R:11475679-11504073:-1|gene:AGAP008512	4	1.96	0.08				110	AGAP006871-PA	40S ribosomal protein S4|protein_coding|2L:39285236-39287220:-1|gene:AGAP006871	2	7.25	0.89				108	AGAP007966-PC	F-type H+-transportingATPasesubunitgamma|protein_coding|3R:3386900-3387890:1|gene:AGAP007966	3	13.8	1.38
61	AGAP013269-PA	|TWDL10| Cuticularprotein10inTWDLfamily|protein_coding|2R:6072041-6073513:1|gene:AGAP013269	1	1.63	0.08	CP			90	AGAP013397-PA	hypothetical protein|protein_coding|X:6063203-6066834:-1|gene:AGAP013397	2	9.26	0.87				108	AGAP007966-PB	F-type H+-transportingATPasesubunitgamma|protein_coding|3R:3386900-3387890:1|gene:AGAP007966	3	13.8	1.38
95	AGAP012048-PA	citrate synthase |protein_coding|3L:36859979-36869012:1|gene:AGAP012048	1	2.58	0.08				27	AGAP006864-PA	|CPR34| cuticular proteinRR-2family(CPR34)|protein_coding|2L:39221641-39222116:1|gene:AGAP006864	1	4.38	0.86	CP			108	AGAP007966-PA	F-type H+-transporting ATPasesubunitgamma|protein_coding|3R:3386900-3387890:1|gene:AGAP007966	3	13.8	1.38
105	AGAP007549-PA	hypothetical protein|protein_coding|2L:47505725-47507319:1|gene:AGAP007549	1	2.56	0.08				27	AGAP006597-PA	|CPR72| cuticular protein 72 RR-2 family|protein_coding|2L:34600357-34600837:-1|gene:AGAP006597	1	4.35	0.85	CP			79	AGAP013374-PA	hypothetical protein|protein_coding|2R:53215173-53217641:1|gene:AGAP013374	5	7.18	1.37
107	AGAP002202-PA	cytochrome P450|protein_coding|2R:17566544-17571965:1|gene:AGAP002202	1	3.9	0.08				53	AGAP006258-PA	prophenoloxidase|protein_coding|2L:28702567-28705477:-1|gene:AGAP006258	5	6.98	0.85				172	AGAP002726-PB	|CPR9-PB| cuticular protein 9 bad RR-1 family|protein_coding|2R:26282190-26282941:1|gene:AGAP002726	1	4	1.37
108	AGAP004904-PA	catalase|protein_coding|2L:5772129-5780988:1|gene:AGAP004904	1	2.18	0.08				83	AGAP005134-PA	F-type H+-transporting ATPase subunitalpha|protein_coding|2L:10355424-10358073:1|gene:AGAP005134	4	6.35	0.85				3	AGAP011396-PA	hypothetical protein|protein_coding|3L:23602431-23670309:-1|gene:AGAP011396	47	5.84	1.34
123	AGAP010717-PA	|CPR143| cuticular protein RR-2 family (CPR143)|protein_coding|3L:8939373-8941390:-1|gene:AGAP010717	1	5.69	0.08	CP			27	AGAP006845-PA	|CPR50|cuticular protein RR-2 family (CPR50)|protein_coding|2L:39185138-39185622:-1|gene:AGAP006845	1	4.32	0.84	CP			86	AGAP012263-PA	Glucose dehydrogenase (acceptor)|protein_coding|3L:39529742-39536944:-1|gene:AGAP012263	4	7.5	1.31
124	AGAP005515-PA	fattyacyl-CoAreductase|protein_coding|2L:16540689-16544817:-1|gene:AGAP005515	1	2.77	0.08				27	AGAP005969-PA	|CPR20| cuticular protein RR-2family(CPR20)|protein_coding|2L:24305987-24306501:1|gene:AGAP005969	1	4.26	0.83	CP			106	AGAP005558-PA	peptidase (mitochondrial processing) beta|protein_coding|2L:17030679-17032097:1|gene:AGAP005558	4	9.53	1.31
132	AGAP028200-PA	|CPLCP9| cuticular protein (putative) CPLCP9|protein_coding|3R:23377417-23380114:1|gene:AGAP028200	1	2.24	0.08	CP			27	AGAP006840-PA	|CPR136| cuticular proteinRR-2family(CPR136)|protein_coding|2L:39174559-39175063:1|gene:AGAP006840	1	4.2	0.82	CP			41	AGAP008512-PA	hypotheticalprotein|protein_coding|3R:11475679-11504073:-1|gene:AGAP008512	8	5.95	1.3
64	AGAP012263-PA	Glucose dehydrogenase (acceptor)|protein_coding|3L:39529742-39536944:-1|gene:AGAP012263	1	2.55	0.06				27	AGAP006841-PA	|CPR54| cuticular protein RR-2 family (CPR54)|protein_coding|2L:39176561-39177057:1|gene:AGAP006841	1	4.2	0.82	CP			36	AGAP004977-PA	prophenoloxidase|protein_coding|2L:7452452-7454889:-1|gene:AGAP004977	3	3.78	1.2
89	AGAP001792-PA	hypothetical protein|protein_coding|2R:10518173-10520121:-1|gene:AGAP001792	1	2.35	0.06				27	AGAP006842-PA	|CPR53| cuticular protein RR-2 family (CPR53)|protein_coding|2L:39178730-39179226:1|gene:AGAP006842	1	4.2	0.82	CP			200	AGAP003475-PB	leucyl aminopeptidase |protein_coding|2R:38176041-38183158:-1|gene:AGAP003475	1	2.9	1.19
118	AGAP012161-PA	Guanylate cyclase|protein_coding|3L:38157310-38176230:1|gene:AGAP012161	1	1.08	0.06				27	AGAP006844-PA	|CPR51| cuticularproteinRR-2family(CPR51)|protein_coding|2L:39183142-39183638:-1|gene:AGAP006844	1	4.2	0.82	CP			200	AGAP003475-PA	leucyl aminopeptidase|protein_coding|2R:38176041-38183158:-1|gene:AGAP003475	1	2.9	1.19
83	AGAP006186-PA	calcium-transporting ATPase sarcoplasmic/endoplasmicreticulumtype|protein_coding|2L:27903046-27925991:1|gene:AGAP006186	1	1.3	0.04				27	AGAP006846-PA	|CPR49| cuticular protein RR-2 family (CPR49)|protein_coding|2L:39186318-39186814:1|gene:AGAP006846	1	4.2	0.82	CP			168	AGAP006967-PA	hypotheticalprotein|protein_coding|2L:40298219-40321888:-1|gene:AGAP006967	1	6.53	1.17
83	AGAP006186-PB	calcium-transportingATPasesarcoplasmic/endoplasmicreticulumtype|protein_coding|2L:27903046-27928073:1|gene:AGAP006186	1	1.3	0.04				4	AGAP011396-PA	hypothetical protein|protein_coding|3L:23602431-23670309:-1|gene:AGAP011396	39	4.93	0.79				103	AGAP003541-PC	Eukaryotictranslationelongationfactor1alpha1|protein_coding|2R:39348411-39350723:1|gene:AGAP003541	2	4.98	1.11
83	AGAP006186-PC	calcium-transportingATPasesarcoplasmic/endoplasmicreticulumtype|protein_coding|2L:27903046-27919856:1|gene:AGAP006186	1	1.28	0.04				141	AGAP028095-PD	hypothetical protein|protein_coding|3R:26193366-26201420:-1|gene:AGAP028095	1	12	0.78				103	AGAP003541-PB	Eukaryotic translation elongation factor1alpha1|protein_coding|2R:39348411-39350723:1|gene:AGAP003541	2	4.98	1.11
83	AGAP006186-PD	calcium-transporting ATPase sarcoplasmic/endoplasmicreticulumtype|protein_coding|2L:27903046-27919856:1|gene:AGAP006186	1	1.28	0.04				27	AGAP006836-PA	|CPR101| cuticular protein RR-2 family (CPR101)|protein_coding|2L:39138827-39139374:-1|gene:AGAP006836	1	3.95	0.77	CP			103	AGAP003541-PA	Eukaryotic translation elongation factor1alpha1|protein_coding|2R:39348411-39350723:1|gene:AGAP003541	2	4.98	1.11
83	AGAP006186-PE	calcium-transporting ATPase sarcoplasmic/endoplasmic reticulum type |protein_coding|2L:27903046-27919856:1|gene:AGAP006186	1	1.28	0.04				201	AGAP011159-PA	cytochrome c oxidase subunit Va precursor|protein_coding|3L:18111843-18112304:-1|gene:AGAP011159	1	5.88	0.77				81	AGAP000562-PB	Moesin/ezrin/radixin homolog 1|protein_coding|X:9985762-10002498:1|gene:AGAP000562	4	5.39	1.07
114	AGAP001497-PA	Alpha-actinin, sarcomeric|protein_coding|2R:5646482-5659413:-1|gene:AGAP001497	1	1.3	0.04				108	AGAP007380-PA	NADH dehydrogenase (ubiquinone) 1 beta subcomplex 11 |protein_coding|2L:46200501-46200968:-1|gene:AGAP007380	1	10.97	0.76				81	AGAP000562-PA	Moesin/ezrin/radixin homolog 1|protein_coding|X:9974551-10002498:1|gene:AGAP000562	4	5.36	1.07
114	AGAP001497-PB	Alpha-actinin, sarcomeric|protein_coding|2R:5646482-5659413:-1|gene:AGAP001497	1	1.34	0.04				129	AGAP001969-PA	polyubiquitin |protein_coding|2R:12990761-12991690:-1|gene:AGAP001969	2	5.83	0.76				81	AGAP000562-PC	Moesin/ezrin/radixin homolog 1|protein_coding|X:9985762-10002498:1|gene:AGAP000562	4	5.34	1.06
114	AGAP001497-PC	Alpha-actinin, sarcomeric |protein_coding|2R:5646482-5659413:-1|gene:AGAP001497	1	1.34	0.04				172	AGAP001023-PA	myofilin variant B|protein_coding|X:19655029-19658201:-1|gene:AGAP001023	1	9.68	0.76				177	AGAP007088-PA	peptidyl-prolyl cis-trans isomerase B(cyclophilinB)|protein_coding|2L:42413814-42415342:-1|gene:AGAP007088	1	5.94	1.02
128	AGAP003445-PA	tuberous sclerosis 1 |protein_coding|2R:37840374-37844812:-1|gene:AGAP003445	1	1.07	0.03				172	AGAP001023-PB	myofilin variant B|protein_coding|X:19655029-19658201:-1|gene:AGAP001023	1	9.68	0.76				123	AGAP003027-PA	dumpy-like protein|protein_coding|2R:31239297-31243298:1|gene:AGAP003027	3	11.35	0.99
116	AGAP003128-PA	hypotheticalprotein|protein_coding|2R:32963580-32991268:-1|gene:AGAP003128	1	0.47	0.02				172	AGAP001023-PC	myofilin variant B|protein_coding|X:19655029-19658201:-1|gene:AGAP001023	1	9.68	0.76				174	AGAP000885-PA	aminopeptidase N |protein_coding|X:16729033-16732820:-1|gene:AGAP000885	1	0.94	0.97
									172	AGAP001023-PD	myofilin variant B|protein_coding|X:19655029-19658201:-1|gene:AGAP001023	1	9.68	0.76				182	AGAP010849-PA	hypothetical protein|protein_coding|3L:11994371-11997205:1|gene:AGAP010849	1	10	0.93
									172	AGAP001023-PE	myofilin variant B|protein_coding|X:19655029-19658201:-1|gene:AGAP001023	1	9.68	0.76				138	AGAP008329-PC	40S ribosomal protein S5|protein_coding|3R:9179221-9180549:-1|gene:AGAP008329	2	6.44	0.88
									172	AGAP001023-PF	myofilin variant B|protein_coding|X:19655029-19658201:-1|gene:AGAP001023	1	9.68	0.76				138	AGAP008329-PB	40S ribosomal protein S5|protein_coding|3R:9179221-9180549:-1|gene:AGAP008329	2	6.44	0.88
									82	AGAP013269-PA	|TWDL10| Cuticularprotein10inTWDLfamily|protein_coding|2R:6072041-6073513:1|gene:AGAP013269	1	1.63	0.72	CP			138	AGAP008329-PA	40S ribosomal protein S5|protein_coding|3R:9179221-9180549:-1|gene:AGAP008329	2	6.44	0.88
									60	AGAP010429-PA	succinate dehydrogenase (ubiquinone) flavoprotein subunit |protein_coding|3L:3189394-3192278:1|gene:AGAP010429	3	5.01	0.71				187	AGAP013533-PA	hypothetical protein|protein_coding|2R:13138528-13145013:-1|gene:AGAP013533	1	4.45	0.83
									92	AGAP007613-PA	|CPAP1-G| hypothetical protein|protein_coding|2L:48278096-48280015:1|gene:AGAP007613	2	8.43	0.71				166	AGAP002938-PA	hypothetical protein|protein_coding|2R:29864224-29865351:1|gene:AGAP002938	1	2.4	0.82
									27	AGAP005968-PA	|CPR19| cuticular protein RR-2 family(CPR19)|protein_coding|2L:24304662-24305239:-1|gene:AGAP005968	1	3.57	0.7	CP			74	AGAP001497-PC	Alpha-actinin, sarcomeric |protein_coding|2R:5646482-5659413:-1|gene:AGAP001497	4	6.02	0.8
									123	AGAP007780-PA	NADH dehydrogenase (ubiquinone) 1 beta subcomplex 10 |protein_coding|3R:755284-760839:-1|gene:AGAP007780	1	13.1	0.7				74	AGAP001497-PB	Alpha-actinin, sarcomeric|protein_coding|2R:5646482-5659413:-1|gene:AGAP001497	4	6.02	0.8
									123	AGAP007780-PB	NADH dehydrogenase (ubiquinone)1betasubcomplex10|protein_coding|3R:755284-760839:-1|gene:AGAP007780	1	13.1	0.7				74	AGAP001497-PA	Alpha-actinin, sarcomeric|protein_coding|2R:5646482-5659413:-1|gene:AGAP001497	4	5.86	0.78
									137	AGAP009790-PA	|CPAP3-B| Obstractor B|protein_coding|3R:43300711-43321197:-1|gene:AGAP009790	2	4.49	0.7	CP			147	AGAP012318-PA	odorant binding protein|protein_coding|3L:40168852-40169329:-1|gene:AGAP012318	1	9.16	0.78
									159	AGAP008878-PA	defense protein|protein_coding|3R:20239532-20240493:-1|gene:AGAP008878	1	9.58	0.7				35	AGAP010024-PA	hypothetical protein|protein_coding|3R:47930147-47941811:1|gene:AGAP010024	13	3.4	0.77
									27	AGAP005967-PA	|CPR18|cuticular protein RR-2family(CPR18)|protein_coding|2L:24302687-24303296:1|gene:AGAP005967	1	3.47	0.68	CP			40	AGAP010023-PA	hypothetical protein|protein_coding|3R:47881857-47893426:1|gene:AGAP010023	13	6.47	0.77
									142	AGAP006967-PA	hypotheticalprotein|protein_coding|2L:40298219-40321888:-1|gene:AGAP006967	1	6.53	0.67				198	AGAP006151-PA	hypothetical protein|protein_coding|2L:27207752-27210858:1|gene:AGAP006151	1	17.16	0.77
									27	AGAP005966-PA	|CPR17| cuticular protein RR-2 family(CPR17)|protein_coding|2L:24301126-24301737:-1|gene:AGAP005966	1	3.39	0.66	CP			44	AGAP002737-PA	hypothetical protein|protein_coding|2R:26367279-26394614:1|gene:AGAP002737	6	0.75	0.71
									27	AGAP006866-PA	|CPR63|cuticularproteinRR-2family(CPR63)|protein_coding|2L:39227012-39227651:1|gene:AGAP006866	1	3.3	0.64	CP			188	AGAP028389-PANADH-ubiquinoneoxidoreductasechain1|protein_coding|Mt:11631-12575:-1|gene:AGAP028389	AGAP028389-PANADH-ubiquinoneoxidoreductasechain1|protein_coding|Mt:11631-12575:-1|gene:AGAP028389	1	4.78	0.65
									156	AGAP002938-PA	hypothetical protein|protein_coding|2R:29864224-29865351:1|gene:AGAP002938	1	2.4	0.63				133	AGAP005515-PA	fattyacyl-CoAreductase|protein_coding|2L:16540689-16544817:-1|gene:AGAP005515	2	7.11	0.61
									144	AGAP007580-PA	60S ribosomalproteinL18|protein_coding|2L:47803487-47804453:-1|gene:AGAP007580	1	7.94	0.62				145	AGAP007120-PA	nucleoside-diphosphate kinase |protein_coding|2L:43043679-43044386:1|gene:AGAP007120	1	9.52	0.61
									144	AGAP007580-PB	60S ribosomal proteinL18|protein_coding|2L:47803487-47804510:-1|gene:AGAP007580	1	7.94	0.62				170	AGAP001903-PA	malate dehydrogenase|protein_coding|2R:11975943-11977395:1|gene:AGAP001903	1	3.26	0.61
									27	AGAP006865-PA	|CPR64|cuticularproteinRR-2family(CPR64)|protein_coding|2L:39222756-39223433:-1|gene:AGAP006865	1	3.11	0.61	CP			148	AGAP006400-PA	Alkaline phosphatase 2|protein_coding|2L:31096064-31111352:1|gene:AGAP006400	3	2.67	0.59
									112	AGAP006023-PA	tyrosine 3-monooxygenase |protein_coding|2L:24995395-25004735:-1|gene:AGAP006023	2	2.96	0.61				191	AGAP012014-PB	ADP-ribosylation factor|protein_coding|3L:36310085-36311000:1|gene:AGAP012014	1	5.49	0.56
									112	AGAP006023-PB	tyrosine 3-monooxygenase |protein_coding|2L:24995395-25016826:-1|gene:AGAP006023	2	2.96	0.61				191	AGAP012014-PA	ADP-ribosylationfactor|protein_coding|3L:36310085-36311000:1|gene:AGAP012014	1	5.49	0.56
									173	AGAP008360-PA	spaetzle-like cytokine|protein_coding|3R:10027665-10038365:-1|gene:AGAP008360	1	2.94	0.61				179	AGAP001515-PB	Protein F36F2.1, isoform b|protein_coding|2R:5746501-5749459:-1|gene:AGAP001515	1	3.83	0.54
									212	AGAP007582-PA	hypothetical protein|protein_coding|2L:47809364-47813080:1|gene:AGAP007582	1	0.78	0.61				171	AGAP013365-PA	hypothetical protein|protein_coding|2R:33372263-33372933:1|gene:AGAP013365	1	9.33	0.53
									63	AGAP003680-PA	ABC protein, subfamilyABCH|protein_coding|2R:41908301-41914506:1|gene:AGAP003680	3	5.41	0.6				134	AGAP002586-PA	glycogen(starch)synthase|protein_coding|2R:23292050-23294443:-1|gene:AGAP002586	2	3.61	0.45
									181	AGAP002989-PA	gamma-interferon-inducible lysosomalthiolreductase|protein_coding|2R:30631771-30633370:-1|gene:AGAP002989	1	12.89	0.6				100	AGAP013269-PA	|TWDL10| Cuticularprotein10inTWDLfamily|protein_coding|2R:6072041-6073513:1|gene:AGAP013269	1	1.63	0.42	CP
									133	AGAP011130-PA	AGAP011130-PANADHdehydrogenase(ubiquinone)1alphasubcomplex10|protein_coding|3L:17686350-17687629:1|gene:AGAP011130	2	7.52	0.59				124	AGAP001653-PB	NADH dehydrogenase(ubiquinone)Fe-Sprotein1|protein_coding|2R:7320328-7322744:1|gene:AGAP001653	2	4.68	0.42
									65	AGAP006898-PA	chitinase|protein_coding|2L:39574076-39578295:-1|gene:AGAP006898	4	4.62	0.58				124	AGAP001653-PA	NADH dehydrogenase (ubiquinone)Fe-Sprotein1|protein_coding|2R:7320328-7322744:1|gene:AGAP001653	2	4.68	0.42
									73	AGAP006366-PC	2-oxoglutaratedehydrogenaseE1component|protein_coding|2L:30516503-30528796:-1|gene:AGAP006366	5	4.42	0.58				136	AGAP001151-PA	14-3-3proteinepsilon|protein_coding|2R:617564-625113:-1|gene:AGAP001151	1	7.42	0.4
									73	AGAP006366-PD	2-oxoglutarate dehydrogenaseE1component|protein_coding|2L:30516503-30528796:-1|gene:AGAP006366	5	4.44	0.58				149	AGAP002638-PA	ABC protein, subfamily ABCH|protein_coding|2R:24844985-24847767:1|gene:AGAP002638	1	2.45	0.4
									73	AGAP006366-PE	2-oxoglutarate dehydrogenase E1 component|protein_coding|2L:30516503-30528796:-1|gene:AGAP006366	5	4.44	0.58				143	AGAP008227-PA	trehalose 6-phosphate synthase/phosphatase|protein_coding|3R:7167891-7172527:-1|gene:AGAP008227	1	1.23	0.38
									187	AGAP010404-PA	glutathione S-transferase|protein_coding|3L:2779874-2783341:-1|gene:AGAP010404	1	6.9	0.58				173	AGAP011936-PA	hypothetical protein|protein_coding|3L:35354695-35367736:1|gene:AGAP011936	1	2.61	0.38
									187	AGAP010404-PB	glutathione S-transferase|protein_coding|3L:2781206-2783341:-1|gene:AGAP010404	1	6.9	0.58				192	AGAP013397-PA	hypothetical protein|protein_coding|X:6063203-6066834:-1|gene:AGAP013397	1	5.19	0.38
									73	AGAP006366-PB	2-oxoglutarate dehydrogenaseE1component|protein_coding|2L:30516503-30528796:-1|gene:AGAP006366	5	4.35	0.57				178	AGAP006904-PC	matrix metalloproteinase-14 (membrane-inserted) |protein_coding|2L:39821274-39836785:1|gene:AGAP006904	1	2.11	0.36
									79	AGAP008227-PA	trehalose 6-phosphate synthase/phosphatase|protein_coding|3R:7167891-7172527:-1|gene:AGAP008227	4	4.78	0.57				178	AGAP006904-PB	matrix metalloproteinase-14 (membrane-inserted) |protein_coding|2L:39821274-39836785:1|gene:AGAP006904	1	2.11	0.36
									97	AGAP013374-PA	hypothetical protein|protein_coding|2R:53215173-53217641:1|gene:AGAP013374	3	5.35	0.57				178	AGAP006904-PA	matrix metalloproteinase-14 (membrane-inserted)|protein_coding|2L:39821274-39836785:1|gene:AGAP006904	1	2.11	0.36
									116	AGAP000788-PA	hypothetical protein|protein_coding|X:14351163-14353159:-1|gene:AGAP000788	3	5.89	0.56				189	AGAP001799-PB	tropomyosin 1|protein_coding|2R:10593313-10596722:1|gene:AGAP001799	1	4.93	0.36
									73	AGAP006366-PA	2-oxoglutarate dehydrogenase E1 component|protein_coding|2L:30516503-30528796:-1|gene:AGAP006366	5	4.25	0.55				189	AGAP001799-PA	tropomyosin 1 |protein_coding|2R:10593313-10595066:1|gene:AGAP001799	1	4.93	0.36
									88	AGAP006099-PA	AGAP006099-PAubiquinol-cytochromecreductasecoresubunit2|protein_coding|2L:26647662-26649388:1|gene:AGAP006099	2	6.61	0.53				114	AGAP008360-PA	spaetzle-like cytokine|protein_coding|3R:10027665-10038365:-1|gene:AGAP008360	2	2.94	0.35
									32	AGAP004981-PA	prophenoloxidase|protein_coding|2L:7503467-7505872:-1|gene:AGAP004981	1	1.17	0.51				186	AGAP008289-PA	hypothetical protein|protein_coding|3R:8615783-8623519:1|gene:AGAP008289	1	3	0.34
									32	AGAP012616-PA	prophenoloxidase|protein_coding|UNKN:20920841-20923263:1|gene:AGAP012616	1	1.17	0.51				181	AGAP003592-PB	60SribosomalproteinLP0|protein_coding|2R:40369299-40370559:-1|gene:AGAP003592	1	5.41	0.33
									119	AGAP005558-PA	peptidase (mitochondrial processing) beta|protein_coding|2L:17030679-17032097:1|gene:AGAP005558	2	4.45	0.5				181	AGAP003592-PA	60SribosomalproteinLP0|protein_coding|2R:40369299-40370559:-1|gene:AGAP003592	1	5.41	0.33
									148	AGAP010039-PA	NADH dehydrogenase(ubiquinone)flavoprotein1|protein_coding|3R:48117728-48119289:-1|gene:AGAP010039	2	6.14	0.5				203	AGAP010491-PA	N-acetyltransferase10|protein_coding|3L:5028144-5031626:-1|gene:AGAP010491	1	0.69	0.31
									170	AGAP010193-PA	C-Type Lectin (CTL) - galactose binding|protein_coding|3R:50407277-50410500:1|gene:AGAP010193	1	6.36	0.5				193	AGAP006958-PA	Heat shock protein 83 |protein_coding|2L:40256208-40258370:-1|gene:AGAP006958	1	0.97	0.29
									193	AGAP001138-PA	F-type H+-transporting ATPase subunit b |protein_coding|2R:569086-570174:-1|gene:AGAP001138	1	6.36	0.5				197	AGAP002728-PA	isocitrate dehydrogenase(NAD+)|protein_coding|2R:26287064-26289254:1|gene:AGAP002728	1	5.65	0.29
									205	AGAP003308-PA	|CPAP3-C-PA| Control protein HCTL029 |protein_coding|2R:35614286-35629049:1|gene:AGAP003308	1	4.68	0.5				128	AGAP002518-PA	delta-1-pyrroline-5-carboxylatesynthetase|protein_coding|2R:22185350-22193225:-1|gene:AGAP002518	1	1.77	0.26
									134	AGAP010900-PA	|CPF1| cuticular protein 1 fromfifty-oneaafamily|protein_coding|3L:12795536-12796331:-1|gene:AGAP010900	1	4.2	0.49				197	AGAP002728-PB	isocitratedehydrogenase(NAD+)|protein_coding|2R:26287064-26289254:1|gene:AGAP002728	1	4.8	0.25
									147	AGAP004197-PA	6-phosphogluconate dehydrogenase |protein_coding|2R:51676581-51680556:-1|gene:AGAP004197	1	2.07	0.49				137	AGAP003261-PA	hypothetical protein|protein_coding|2R:34561243-34567193:1|gene:AGAP003261	3	2.88	0.24
									27	AGAP006839-PA	|CPR67| cuticular protein RR-2 family (CPR67)|protein_coding|2L:39170858-39171972:1|gene:AGAP006839	1	2.46	0.48	CP			17	AGAP007122-PA	Tubulin,alpha1|protein_coding|2L:43050145-43051584:-1|gene:AGAP007122	1	4.45	0.23
									209	AGAP005400-PB	four and a half LIM domains|protein_coding|2L:15065734-15074220:1|gene:AGAP005400	1	4.1	0.48				151	AGAP002884-PA	V-type H+-transporting ATPase subunit B |protein_coding|2R:28670971-28673585:1|gene:AGAP002884	1	2.41	0.21
									124	AGAP001981-PB	hypothetical protein|protein_coding|2R:13098416-13106770:-1|gene:AGAP001981	1	5.58	0.47				195	AGAP001376-PA	serine protease inhibitor (serpin)|protein_coding|2R:4014566-4016549:1|gene:AGAP001376	1	4.57	0.21
									124	AGAP001981-PC	hypotheticalprotein|protein_coding|2R:13098416-13106770:-1|gene:AGAP001981	1	5.58	0.47				202	AGAP006366-PE	2-oxoglutarate dehydrogenase E1 component|protein_coding|2L:30516503-30528796:-1|gene:AGAP006366	1	0.99	0.2
									124	AGAP001981-PD	hypotheticalprotein|protein_coding|2R:13098416-13106770:-1|gene:AGAP001981	1	5.58	0.47				202	AGAP006366-PD	2-oxoglutarate dehydrogenaseE1component|protein_coding|2L:30516503-30528796:-1|gene:AGAP006366	1	0.99	0.2
									162	AGAP007643-PA	Tyrosine3-monooxygenase/tryptophan5-monooxygenaseactivationprotein,betapolypeptide2|protein_coding|2L:48609260-48612726:-1|gene:AGAP007643	1	4.44	0.47				202	AGAP006366-PC	2-oxoglutaratedehydrogenaseE1component|protein_coding|2L:30516503-30528796:-1|gene:AGAP006366	1	0.98	0.2
									162	AGAP007643-PB	Tyrosine3-monooxygenase/tryptophan5-monooxygenaseactivationprotein,betapolypeptide2|protein_coding|2L:48609260-48612726:-1|gene:AGAP007643	1	4.44	0.47				202	AGAP006366-PB	2-oxoglutarate dehydrogenaseE1component|protein_coding|2L:30516503-30528796:-1|gene:AGAP006366	1	0.97	0.2
									162	AGAP007643-PC	Tyrosine3-monooxygenase/tryptophan5-monooxygenaseactivationprotein,betapolypeptide2|protein_coding|2L:48609260-48612726:-1|gene:AGAP007643	1	4.44	0.47				202	AGAP006366-PA	2-oxoglutarate dehydrogenase E1 component|protein_coding|2L:30516503-30528796:-1|gene:AGAP006366	1	0.94	0.19
									162	AGAP007643-PD	Tyrosine3-monooxygenase/tryptophan5-monooxygenaseactivationprotein,betapolypeptide2|protein_coding|2L:48609260-48612726:-1|gene:AGAP007643	1	4.44	0.47				101	AGAP001826-PA	lipophorin|protein_coding|2R:11117036-11163371:-1|gene:AGAP001826	3	1.1	0.15
									192	AGAP004263-PA	takeout 1|protein_coding|2R:53468012-53469656:1|gene:AGAP004263	1	4.44	0.47				199	AGAP006258-PA	prophenoloxidase|protein_coding|2L:28702567-28705477:-1|gene:AGAP006258	1	1.31	0.15
									196	AGAP028142-PA	hypotheticalprotein|protein_coding|3R:31923805-31928003:-1|gene:AGAP028142	1	4.42	0.47				194	AGAP006901-PA	hypothetical protein|protein_coding|2L:39705181-39729833:-1|gene:AGAP006901	1	0.43	0.1
									205	AGAP003308-PB	genomic sequence wrong Control protein HCTL029|protein_coding|2R:35614286-35627484:1|gene:AGAP003308	1	4.37	0.47				118	AGAP005471-PA	hypotheticalprotein|protein_coding|2L:16024036-16056541:1|gene:AGAP005471	2	0.25	0.06
									200	AGAP006456-PA	NADH dehydrogenase (ubiquinone) Fe-S protein3|protein_coding|2L:32355007-32355982:1|gene:AGAP006456	1	4.2	0.45				190	AGAP001535-PA	histone-lysine N-methyltransferase ASH1L |protein_coding|2R:5943295-5955493:1|gene:AGAP001535	1	0.22	0.06
									145	AGAP005038-PA	hypothetical protein|protein_coding|2L:8689589-8695812:1|gene:AGAP005038	1	3.54	0.44
									205	AGAP003308-PC	|CPAP3-C-PC| jhw added |protein_coding|2R:35614286-35627484:1|Gene:AGAP003308	1	4.15	0.44
									199	AGAP005167-PA	Shortchaindehydrogenase/3-oxoacyl-(acyl-carrierprotein)reductase|protein_coding|2L:11192031-11193411:1|gene:AGAP005167	1	5.15	0.43
									11	AGAP001826-PA	lipophorin|protein_coding|2R:11117036-11163371:-1|gene:AGAP001826	12	4.21	0.42
									105	AGAP009441-PA	elongation factor2|protein_coding|3R:33496915-33501698:-1|gene:AGAP009441	3	3.55	0.42
									105	AGAP009441-PB	elongation factor 2|protein_coding|3R:33496915-33501054:-1|gene:AGAP009441	3	3.55	0.42
									177	AGAP009833-PA	Voltage-dependent anion-selectivechannelprotein2|protein_coding|3R:44049219-44050459:1|gene:AGAP009833	1	4.96	0.42
									186	AGAP004128-PA	hypotheticalprotein|protein_coding|2R:50448638-50449565:1|gene:AGAP004128	1	6.38	0.42
									132	AGAP011777-PA	40S ribosomal proteinSA|protein_coding|3L:33171250-33172204:1|gene:AGAP011777	1	5.26	0.41
									153	AGAP010535-PA	3-demethylubiquinone-93-methyltransferase2|protein_coding|3L:5816818-5817756:-1|gene:AGAP010535	1	5.21	0.41
									155	AGAP007966-PA	F-type H+-transporting ATPasesubunitgamma|protein_coding|3R:3386900-3387890:1|gene:AGAP007966	1	5.39	0.39
									155	AGAP007966-PB	F-type H+-transportingATPasesubunitgamma|protein_coding|3R:3386900-3387890:1|gene:AGAP007966	1	5.39	0.39
									155	AGAP007966-PC	F-type H+-transportingATPasesubunitgamma|protein_coding|3R:3386900-3387890:1|gene:AGAP007966	1	5.39	0.39
									203	AGAP006936-PB	Mitochondrialcytochromec1hemeprotein|protein_coding|2L:40158420-40159990:1|gene:AGAP006936	1	3.03	0.39
									10	AGAP010040-PA	L-carnitine dehydrogenase|protein_coding|3R:48123318-48124292:1|gene:AGAP010040	1	1.97	0.38
									10	AGAP012657-PA	L-carnitinedehydrogenase|protein_coding|UNKN:22678973-22679947:1|gene:AGAP012657	1	1.97	0.38
									104	AGAP013508-PA	hypothetical protein|protein_coding|2R:56438941-56447468:1|gene:AGAP013508	2	5.86	0.38
									203	AGAP006936-PA	Mitochondrial cytochrome c1hemeprotein|protein_coding|2L:40157992-40159990:1|gene:AGAP006936	1	2.94	0.38
									178	AGAP028389-PA	AGAP028389-PANADH-ubiquinoneoxidoreductasechain1|protein_coding|Mt:11631-12575:-1|gene:AGAP028389	1	4.78	0.37
									91	AGAP005389-PA	hypothetical protein|protein_coding|2L:14852353-14853409:-1|gene:AGAP005389	1	5.56	0.36
									171	AGAP003784-PA	glucose dehydrogenase (acceptor)|protein_coding|2R:43274713-43286467:-1|gene:AGAP003784	1	1.31	0.34
									158	AGAP006147-PA	hypotheticalprotein|protein_coding|2L:27155303-27156481:-1|gene:AGAP006147	1	4.75	0.33
									184	AGAP000275-PA	Epidermal retinal dehydrogenase|protein_coding|X:5009191-5020267:-1|gene:AGAP000275	1	3.06	0.33
									209	AGAP005400-PA	AGAP005400-PAfourandahalfLIMdomains|protein_coding|2L:15055100-15074220:1|gene:AGAP005400	1	2.83	0.33
									114	AGAP001653-PA	NADH dehydrogenase (ubiquinone)Fe-Sprotein1|protein_coding|2R:7320328-7322744:1|gene:AGAP001653	2	3.31	0.32
									114	AGAP001653-PB	NADH dehydrogenase(ubiquinone)Fe-Sprotein1|protein_coding|2R:7320328-7322744:1|gene:AGAP001653	2	3.31	0.32
									167	AGAP011827-PA	acetyl-CoA acyltransferase |protein_coding|3L:33866988-33868327:1|gene:AGAP011827	1	2.37	0.31
									211	AGAP002192-PA	isocitrate dehydrogenase (NAD+) |protein_coding|2R:17387722-17389303:-1|gene:AGAP002192	1	2.34	0.31
									211	AGAP002192-PB	isocitratedehydrogenase(NAD+)|protein_coding|2R:17387075-17389303:-1|gene:AGAP002192	1	2.29	0.3
									143	AGAP006911-PA	Serine Protease Inhibitor(serpin)|protein_coding|2L:39897086-39899652:1|gene:AGAP006911	1	5.38	0.29
									111	AGAP006370-PA	|CPR160| hypothetical protein|protein_coding|2L:30558761-30561591:1|gene:AGAP006370	1	1.83	0.27
									168	AGAP002306-PA	60S ribosomal protein L4|protein_coding|2R:19054166-19056153:1|gene:AGAP002306	1	4.37	0.27
									120	AGAP010155-PA	hypothetical protein|protein_coding|3R:49522467-49528481:1|gene:AGAP010155	1	3.39	0.25
									152	AGAP009182-PA	protein transport protein SEC61 subunitalpha|protein_coding|3R:28208847-28210814:-1|gene:AGAP009182	1	3.78	0.25
									179	AGAP000935-PA	mitochondrial processingpeptidase|protein_coding|X:17669389-17671168:1|gene:AGAP000935	1	2.11	0.25
									202	AGAP004396-PA	Acetyl-CoA hydrolase/transferase(Precursor)|protein_coding|2R:55598421-55602879:-1|gene:AGAP004396	1	3.35	0.25
									146	AGAP002884-PA	V-type H+-transporting ATPase subunit B |protein_coding|2R:28670971-28673585:1|gene:AGAP002884	1	2.81	0.24
									164	AGAP002813-PA	Clip-domain serine protease|protein_coding|2R:27898048-27900955:1|gene:AGAP002813	1	2.27	0.24
									165	AGAP000901-PA	alanine transaminase |protein_coding|X:17030535-17036473:-1|gene:AGAP000901	1	3.08	0.21
									198	AGAP012161-PA	Guanylate cyclase|protein_coding|3L:38157310-38176230:1|gene:AGAP012161	1	1.08	0.2
									166	AGAP012263-PA	Glucose dehydrogenase (acceptor)|protein_coding|3L:39529742-39536944:-1|gene:AGAP012263	1	1.91	0.19
									169	AGAP001037-PA	Xaa-Pro aminopeptidase |protein_coding|X:19938858-19940940:-1|gene:AGAP001037	1	3.07	0.19
									116	AGAP003211-PA	hypothetical protein|protein_coding|2R:33922284-33924259:-1|gene:AGAP003211	1	1.88	0.18
									53	AGAP004978-PA	prophenoloxidase|protein_coding|2L:7455553-7457890:-1|gene:AGAP004978	1	1.75	0.17
									68	AGAP028124-PA	|CPLCP2| cuticular protein (putative)CPLCP2|protein_coding|3R:17153835-17157007:-1|gene:AGAP028124	1	1.02	0.17	CP
									128	AGAP000184-PA	malate dehydrogenase (oxaloacetate-decarboxylating)(NADP+)|protein_coding|X:3012930-3021325:1|gene:AGAP000184	1	2.47	0.17
									128	AGAP000184-PB	malate dehydrogenase (oxaloacetate-decarboxylating)(NADP+)|protein_coding|X:3012930-3021325:1|gene:AGAP000184	1	2.46	0.17
									138	AGAP004428-PA	Midline fasciclin|protein_coding|2R:55928143-55931932:1|gene:AGAP004428	1	2.15	0.16
									207	AGAP013338-PA	hypothetical protein|protein_coding|2R:55562362-55564563:1|gene:AGAP013338	1	1.64	0.16
									71	AGAP010024-PA	hypothetical protein|protein_coding|3R:47930147-47941811:1|gene:AGAP010024	3	1.09	0.15
									113	AGAP002518-PA	delta-1-pyrroline-5-carboxylatesynthetase|protein_coding|2R:22185350-22193225:-1|gene:AGAP002518	1	1.77	0.15
									131	AGAP007642-PA	6-phosphofructokinase1|protein_coding|2L:48593788-48601313:-1|gene:AGAP007642	1	2.15	0.15
									149	AGAP003021-PA	clathrin heavy chain|protein_coding|2R:31211005-31217737:1|gene:AGAP003021	1	1.07	0.14
									149	AGAP003021-PB	clathrinheavychain|protein_coding|2R:31211005-31217737:1|gene:AGAP003021	1	1.07	0.14
									180	AGAP002481-PA	26S proteasome regulatory subunit N1|protein_coding|2R:21870842-21873614:-1|gene:AGAP002481	1	1.71	0.13
									157	AGAP010451-PA	Lon-like ATP-dependentprotease|protein_coding|3L:3859897-3863378:-1|gene:AGAP010451	1	1.83	0.12
									175	AGAP002858-PA	sodium/potassium-transporting ATPase subunit alpha |protein_coding|2R:28371857-28387114:1|gene:AGAP002858	1	1.5	0.12
									175	AGAP002858-PB	sodium/potassium-transporting ATPasesubunitalpha|protein_coding|2R:28371857-28387114:1|gene:AGAP002858	1	1.5	0.12
									175	AGAP002858-PD	sodium/potassium-transporting ATPasesubunitalpha|protein_coding|2R:28371857-28387114:1|gene:AGAP002858	1	1.5	0.12
									175	AGAP002858-PE	sodium/potassium-transporting ATPasesubunitalpha|protein_coding|2R:28371857-28387114:1|gene:AGAP002858	1	1.5	0.12
									120	AGAP010156-PA	ATP citrate lyase |protein_coding|3R:49548211-49554491:1|gene:AGAP010156	1	1.48	0.11
									175	AGAP002858-PC	sodium/potassium-transporting ATPasesubunitalpha|protein_coding|2R:28323518-28387114:1|gene:AGAP002858	1	1.44	0.11
									176	AGAP000195-PA	cytoplasmicFMR1interactingprotein|protein_coding|X:3202676-3209237:-1|gene:AGAP000195	1	1.17	0.09
									140	AGAP003261-PA	hypothetical protein|protein_coding|2R:34561243-34567193:1|gene:AGAP003261	1	0.69	0.07
									71	AGAP010023-PA	hypothetical protein|protein_coding|3R:47881857-47893426:1|gene:AGAP010023	1	0.31	0.05
									150	AGAP009176-PA	fatty acid synthase, animal type |protein_coding|3R:28141291-28150307:1|gene:AGAP009176	1	0.61	0.05
CPR116 and CPR117 have multiple entries, based on faulty annotation. Only the complete gene was counted, others are in red type.
