# Supplementary material for: Properties of the cuticular proteins of Anopheles gambiae as revealed by serial extraction of adults
Source: PLoS One. 2017 Apr 18;12(4):e0175423. doi: 10.1371/journal.pone.0175423 (PMC5395146; doi:10.1371/journal.pone.0175423)
Supplement: S9 Table — (XLSX) [file pone.0175423.s014.xlsx]

## Sheet: A.  Composite peptide table
S9 Table A. Peptides and CPs identified in untreated and ACN extracts (both databases combined)						Peptides recovered				Unique CPs
										Only	Only
peptide	matched proteins	Total extract	ACN treatment	All		Untreated extract	ACN extract	Both		Total extract	ACN treatment	Both
												1
CDNNVAELK	CPAP3-C-PA/PC		X	X			1
CDVFWNCWNGEASR	CPAP3-C-PA/PC		X	X			1
EYGCPIGTVFK	CPAP3-C-PA/PC		X	X			1
LYGIFADAAK	CPAP3-C-PA/PC	X	X	X				1
NEEVANGFACPAAGEISNAGSFSR	CPAP3-C-PA/PC		X	X			1
TCGNGLAFDATDSK	CPAP3-C-PA/PC	X	X	X				1
TQLEPPISTPHCER	CPAP3-C-PA/PC		X	X			1
VCMWADQVPECK	CPAP3-C-PA/PC		X	X			1
YLTENCDYLHNVDCGDR	CPAP3-C-PA/PC		X	X			1
YQCSPGLAYDR	CPAP3-C-PA/PC		X	X			1
YYICLEGVAR	CPAP3-C-PA/PC		X	X			1
IHGCNWPDQLLDSCNPEAVVGFK	CPAP3-D1		X	X			1				1
SYGNLGQISTYSK	CPF3	X		X		1				1
ITEPIYAPAVK	CPLCA3	X		X		1				1
IVSPWNYAYQAPVATVAAAPVAYAAPYTYQPAVAVVAQK	CPLCG15	X		X		1				1
GAVHVAPLPGHAVSQQQLNLAPAPGTI	CPLCG4	X		X		1				1
GAVHVAPLPGHAVSQK	CPLCG5	X	X	X				1				1
GAVHVAPLPGHAVSQKQLNLAPAPGTL	CPLCG5	X	X	X				1
QLNLAPAPGTL	CPLCG5	X	X	X				1
AVAPVATSYANTYK	CPLCX3	X		X		1				1
DELSGDIK	CPR10		X	X			1					1
ESSDYDRDDYSYGYAVR	CPR10		X	X			1
IVDYTADDVR	CPR10	X	X	X				1
NYNDLYNEQR	CPR10	X	X	X				1
ANPPSDPEFDLASLDATLAR	CPR106	X	X	X				1				1
NAAAEK	CPR111	X	X	X				1
SGDVVTGSYSLVEPDGTRR	CPR115, CPR117/CPR154, CPR118/CPR119/CPR158, CPR120, CPR121, CPR123	X		X
AVVPVAAGPAILAPAPVAR	CPR116	X		X		1				1
AAAPVVAAAPVVAAR	CPR124	X	X	X				1				1
AAPLAAAAYTAPVVAAAAPAVVAAR	CPR124	X	X	X				1
AAPVVAAAPVQAEFTDAYPQYQYAYNVQDTLTGDSK	CPR124	X	X	X				1
AAYTAAAAPLAYSAPVVAAR	CPR124	X	X	X				1
DVPVAVATPAVAVAAK	CPR124	X		X		1
SFAAPAPLAYSAPLAAYTAPVVAR	CPR124		X	X			1
YSVWLPDGR	CPR128	X	X	X				1				1
AAHFAAHAAAK	CPR130	X		X		1				1
AAHYAALAEASAR	CPR130	X		X		1
YTADPIHGFQVSGTNLPK	CPR130	X		X		1
EEISEDERNGR	CPR132	X		X		1						1
FQAPSVSYQYSN	CPR132	X	X	X				1
GQYSWVDADGIR	CPR132	X	X	X				1
LNHILQFIPAQTVAPLYTIDTIIAPAYTSVSR	CPR132	X		X		1
QVVQETASQSEVR	CPR132	X	X	X				1
RNDDGRDER	CPR132		X	X			1
VNREEISEDER	CPR132	X	X	X				1
YAFEYGVNDPLTGDIK	CPR140	X		X		1				1
ANPPRDDPNFSMDALNAAIAR	CPR15	X	X	X				1				1
DDPNFSMDALNAAIAR	CPR15	X	X	X				1
ANPPKDDPNFNIQALEAEIAR	CPR16	X	X	X				1				1
AQEQGVGGQSAQGSASWTDR	CPR16	X	X	X				1
AQEQGVGGQSAQGSASWTDRDGTPISLTYVADENGYQPQGDHLPR	CPR16	X	X	X				1
DDPNFNIQALEAEIAR	CPR16		X	X			1
DGTPISLTYVADENGYQPQGDHLPR	CPR16	X	X	X				1
TLEFIR	CPR16	X		X		1
LEELNR	CPR161	X		X		1				1
HSSLQGIPK	CPR164	X	X	X				1				1
NFGDDVAALVVR	CPR23	X		X		1				1
FEFATSDGTSR	CPR26	X	X	X				1				1
GSYSYTGPDGTVYVINYVADENGFQPEGAHIPK	CPR26	X	X	X				1
NAEILR	CPR26	X	X	X				1
NPGTDNEAIAVR	CPR26	X	X	X				1
TEEAELRNPGTDNEAIAVR	CPR26	X	X	X				1
YSSENIGIDGYR	CPR26	X	X	X				1
YSSENIGIDGYRFEFATSDGTSR	CPR26	X		X		1
GELKPVEGSDEPALSVK	CPR30	X		X		1						1
GSYEYTDSNGQR	CPR30	X		X		1
GYRPTVTK	CPR30	X	X	X				1
REEKGELKPVEGSDEPALSVK	CPR30	X		X		1
VDYVADER	CPR30		X	X			1
YRVDYVADER	CPR30	X	X	X				1
TVDYTADDVNGFNAVVSK	CPR59	X		X		1				1
ANPPRDQEFNLAALDAQIAR	CPR62	X	X	X				1				1
DQEFNLAALDAQIAR	CPR62	X	X	X				1
LGGPLPLGTAESQAVILAQEQNHDPSGAYNYR	CPR62	X	X	X				1
VAYNADTYGFQPQGAHLPVEPPVPDHVLK	CPR62	X	X	X				1
YETSNGIAAQQTSYDGANAAGEYSYTGPDGVLYR	CPR62	X	X	X				1
QQQSSSQEEEQGGKK	CPR69	X	X	X				1				1
GQYSLVEPDGSVR	CPR70, CPR60, CPR59, CPR58	X	X	X
GQETGTLKR	CPR75	X	X	X				1				1
SDAEAEILQQDNNIEPDGQYQYSYETANGIR	CPR75	X	X	X				1
IEDKGTAAEGLR	CPR76	X		X		1						1
LENQVENDGYHYVFETENGILAEEAGR	CPR76	X	X	X				1
SQGFYQYVGDDGVVYR	CPR76	X	X	X				1
VAPKPAYAPDGWK	CPR76	X		X		1
VDYVADGNGFLPQGDHIPK	CPR76	X	X	X				1
YLQYPYNTYR	CPR76	X	X	X				1
NPGTEQEAQVAQGEYSYTAPDGQLIR	CPR78	X		X		1				1
ADQRGFLK	CPR81	X		X		1						1
AEGAHIPSAPR	CPR81	X	X	X				1
NPGVYGGPEASAVILNQVYEPNPDGSYVYSYETSNGIR	CPR81	X	X	X				1
YPGQYQ	CPR81	X	X	X				1
GSKEIK	CPRC4	X		X		1				1		1
	total peptide count:	76	65	92	Total unique peptides	26	16	48	Total unique CPs	13	1	18
Did not use data on line s 31-33 and 84.
Peptide names in blue type we found exclusively in ACN extracts.

## Sheet: B. Summary Table
S14_Table B. Comparison of numbers of peptides and proteins recovered in original extracts and ACN treated fractions.
	Peptides	CPs
In untreated extract only	26	13
In ACN extract only	16	1
In both extracts	48	18
Total	90	32
CP numbers exclude the one sequence cluster identified with one peptide.
Data sets analyzed and combined:
Batch 1: 2M and 4M urea extracts and their ACN treated extract.
Batch 2: PBS, EDTA, 2M, 4M, 8M urea and SDS extracts and the ACN extracts of these samples.
